# Supplementary material for: Shift work and long work hours and their association with chronic health conditions: A systematic review of systematic reviews with meta-analyses
Source: PLoS One. 2020 Apr 2;15(4):e0231037. doi: 10.1371/journal.pone.0231037 (PMC7117719; doi:10.1371/journal.pone.0231037)
Supplement: S3 File — (XLSX) [file pone.0231037.s003.xlsx]

## Sheet: Excluded
Authors	Title	Abstract	Published Year	Journal	Volume	Issue	Pages	Accession Number	DOI	Ref	Reason for exclusion
Vicente-Herrero, M. T.; Torres Alberich, J. I.; Capdevila GarcÃ­a, L.; GÃ³mez, J. I.; RamÃ­rez IÃ±iguez de la Torre, M. V.; Terradillos GarcÃ­a, M. J.; Garrido, J. A.; LÃ³pez-GonzÃ¡lez, Ã A.; MoratÃ³ MoscardÃ³, L.; Buedo, V. E.	Night shift work and occupational health	Night work has been discussed in occupational health because of the potential risk to the worker and its impact on accident rates. While any worker can perform legal exceptions and preventive demands do exist, highlighting those derived from the health surveillance, mandatory in this case, and usually with annual periodicity. Reference in night work in Spain are Directive 2003/88/EC, the Workersâ…	2016	Revista Espanola de Medicina Legal	42	4	142-154		10.1016/j.reml.2016.01.001		Not a systematic review
Araki, S.; Iwasaki, K.	Death due to overwork (Karoshi). Causation, health service, and life expectancy of Japanese males	As a member in the Expert Study Committee of the Ministry of Health, Labour and Welfare of Japan (MHLW), which conducted a large-scale review of literatures as well as medical evaluations, the author (Araki), together with his co-author, summarized the rulings of the Supreme Court on karoshi (death due to overwork), the statutory revision of the standard recognizing labour accidents, the effects …	2005	Japan Medical Association Journal	48	2	92-98				Not a systematic review
Nicolle-Mir, L.	Updated literature review on night-shift work and breast cancer	This review of 16 epidemiologic studies about the relation between working at night and breast cancer risk does not allow any conclusion to be drawn about whether this association does or does not exist. The uncertainty is due in large part to the methods of measuring exposure and can only be resolved by improving study quality.	2014		13	4	288-290		10.1684/ers.2014.0722		Not a systematic review
Marbury, M. C.	Relationship of ergonomic stressors to birthweight and gestational age	Women in many occupations are exposed to ergonomic stressors (eg, prolonged standing, physical exertion, and long work weeks). After a consideration of the major methodological problems encountered in studying effects of ergonomic stressors on birthweight and gestational age, epidemiologic studies that have addressed this issue are reviewed. No individual ergonomic stressor has been consistently …	1992	Scandinavian Journal of Work, Environment and Health	18	2	73-83		10.5271/sjweh.1598		Not a systematic review
Knauth, P.	Extended work periods	A literature review of 105 studies on the effects of extended daily working hours was conducted. Potential negative effects of extended working hours are discussed: More accidents on the job; more accidents off the job; reduced duration and quality of sleep due to moonlighting; sleepiness; reduced alertness; fatigue; adverse effects on performance; prolonged toxic exposure; adverse effects on hea…	2007	Industrial Health	45	1	125-136		10.2486/indhealth.45.125		Not a systematic review
Kivimaki, M.; Kawachi, I.	Work Stress as a Risk Factor for Cardiovascular Disease	The role of psychosocial work stress as a risk factor for chronic disease has been the subject of considerable debate. Many researchers argue in support of a causal connection while others remain skeptical and have argued that the effect on specific health conditions is either negligible or confounded. This review of evidence from over 600,000 men and women from 27 cohort studies in Europe, the U…	2015	Curr Cardiol Rep	17	9	630	26238744	10.1007/s11886-015-0630-8		review of reviews
Ganster, Daniel C.; Rosen, Christopher C.; Fisher, Gwenith G.	Long working hours and well-being: What we know, what we do not know, and what we need to know	Despite a widespread belief in both the academic and public policy literatures that working long hours is deleterious to health and well-being, our critical review of this large and complex literature fails to support a robust direct causal effect of work hours on either physical or mental well-being outcomes. Large-scale epidemiological studies, many of which are prospective and include objectiv…	2018	Journal of Business and Psychology	33	1	25-39	2016-56782-001	10.1007/s10869-016-9478-1		review of reviews
Da-In Park, Smi Choi-Kwon	Sleep disturbances and metabolic syndrome in shift workers: a systematic review										Duplicate
Barnay, Thomas	Health, Work and Working Conditions: A REVIEW OF THE EUROPEAN ECONOMIC LITERATURE	Economists have traditionally been very cautious when studying the interaction between employment and health because of the two-way causal relationship between these two variables: health status influences the probability of being employed and, at the same time, working affects the health status. Because these two variables are determined simultaneously, researchers control endogeneity bias (e.g.…	2014				0_1,3,5-30	1550174748			Duplicate
Kivimaki, M.; Nyberg, S. T.; Batty, G. D.; Kawachi, I.; Jokela, M.; Alfredsson, L.; Bjorner, J. B.; Borritz, M.; Burr, H.; Dragano, N.; Fransson, E. I.; Heikkila, K.; Knutsson, A.; Koskenvuo, M.; Kumari, M.; Madsen, I. E. H.; Nielsen, M. L.; Nordin, M.; Oksanen, T.; Pejtersen, J. H.; Pentti, J.; Rugulies, R.; Salo, P.; Shipley, M. J.; Suominen, S.; Theorell, T.; Vahtera, J.; Westerholm, P.; Weste…	Long working hours as a risk factor for atrial fibrillation: a multi-cohort study	Aims: Studies suggest that people who work long hours are at increased risk of stroke, but the association of long working hours with atrial fibrillation, the most common cardiac arrhythmia and a risk factor for stroke, is unknown. We examined the risk of atrial fibrillation in individuals working long hours (>/=55 per week) and those working standard 35-40 h/week. Methods and results: In this pr…	2017	Eur Heart J	38	34	2621-2628	28911189	10.1093/eurheartj/ehx324		Not a systematic review
Virtanen, M.; Jokela, M.; Nyberg, S. T.; Madsen, I. E.; Lallukka, T.; Ahola, K.; Alfredsson, L.; Batty, G. D.; Bjorner, J. B.; Borritz, M.; Burr, H.; Casini, A.; Clays, E.; De Bacquer, D.; Dragano, N.; Erbel, R.; Ferrie, J. E.; Fransson, E. I.; Hamer, M.; Heikkila, K.; Jockel, K. H.; Kittel, F.; Knutsson, A.; Koskenvuo, M.; Ladwig, K. H.; Lunau, T.; Nielsen, M. L.; Nordin, M.; Oksanen, T.; Pejter…	Long working hours and alcohol use: systematic review and meta-analysis of published studies and unpublished individual participant data	OBJECTIVE: To quantify the association between long working hours and alcohol use. DESIGN: Systematic review and meta-analysis of published studies and unpublished individual participant data. DATA SOURCES: A systematic search of PubMed and Embase databases in April 2014 for published studies, supplemented with manual searches. Unpublished individual participant data were obtained from 27 additio…	2015	BMJ	350		g7772	25587065	10.1136/bmj.g7772		Wrong outcomes
Wallis, L.	A UK Review Corroborates the Negative Consequences of 12-Hour Workdays		2015	The American journal of nursing	115	11	14		10.1097/01.NAJ.0000473299.41404.5f		Not a systematic review
Virtanen, M.; Kivimaki, M.	Long Working Hours and Risk of Cardiovascular Disease	PURPOSE OF REVIEW: To summarize the evidence on the relationship between long working hours and cardiovascular disease, such as coronary heart disease and stroke. RECENT FINDINGS: Large-scale meta-analyses with published and individual participant observational data on more than 740,000 men and women free of cardiovascular disease report a link between long working hours (>/= 55 h a week) and the…	2018	Curr Cardiol Rep	20	11	123	30276493	yua		Not a systematic review
van der Hulst, M.	Long workhours and health	This paper summarizes the associations between long workhours and health, with special attention for the physiological recovery and behavioral life-style mechanisms that may explain the relationship. The evidence for these mechanisms has not been systematically reviewed earlier. A total of 27 recent empirical studies met the selection criteria. They showed that long workhours are associated with …	2003	Scandinavian Journal of Work Environment & Health	29	3	171-188	WOS:000183452800002	10.5271/sjweh.720		no meta-analysis
Theorell, T.; Hammarstrom, A.; Aronsson, G.; Traskman Bendz, L.; Grape, T.; Hogstedt, C.; Marteinsdottir, I.; Skoog, I.; Hall, C.	A systematic review including meta-analysis of work environment and depressive symptoms	BACKGROUND: Depressive symptoms are potential outcomes of poorly functioning work environments. Such symptoms are frequent and cause considerable suffering for the employees as well as financial loss for the employers. Accordingly good prospective studies of psychosocial working conditions and depressive symptoms are valuable. Scientific reviews of such studies have pointed at methodological diff…	2015	BMC Public Health	15		738	26232123	10.1186/s12889-015-1954-4		no meta-analysis
Reed, D.; Fletcher, K.; Arora, V.	Effect of shift length and protected sleep time on residents' health, education, and patient care: A systematic review	BACKGROUND: A recent report by the Institute of Medicine on sleep and fatigue among resident physicians triggered resurgence in the national debate over residents' duty hours. Among the most controversial recommendations contained in the report is the suggestion that residents should work no more than 16 consecutive hours without rest. After 16 hours, residents must leave the hospital or be provi…	2010	Journal of General Internal Medicine	25		S263-S264		10.1007/s11606-010-1338-5		abstract only
Pougnet, R.; Pougnet, L.	Anxiety and mood disorders among junior doctors	Introduction The junior doctors are subject to several professional constraints. This study aims to assess the prevalence of anxiety, depressive disorder and burnout (BO) and their risk factors. Material and method This is a review of the literature between 01/01/2004 and 31/10/2014. A prevalence were calculated for a virtual population. Results The prevalence of anxiety disorders was between 15.…	2018	Occupational and Environmental Medicine	75		A384		10.1136/oemed-2018-ICOHabstracts.1099		abstract only
Partonen, T.	Unhealthy shift work		2018	European Journal of Preventive Cardiology	25	12	1291-1292		10.1177/2047487318790006		Not a systematic review
Norito Kawakami, Kotaro Imamura Kazuhiro Watanabe	Overtime work and occurrence of depressive disorder: a systematic review and meta-analysis										Not a systematic review
Nixon, Ashley E.; Mazzola, Joseph J.; Bauer, Jeremy; Krueger, Jeremy R.; Spector, Paul E.	Can work make you sick? A meta-analysis of the relationships between job stressors and physical symptoms	A meta-analysis of 79 studies reporting cross-sectional and longitudinal relationships between physical symptoms and various occupational stressors was conducted. Stressors were organizational constraints, interpersonal conflict, role conflict, role ambiguity, workload, work hours, and lack of control. The relationships between stressors and eight physical symptoms were quantitatively summarized …	2011	Work & Stress	25	1	2019-01-22	104875483. Language: English. Entry Date: 20110517. Revision Date: 20150820. Publication Type: Journal Article	10.1080/02678373.2011.569175		Wrong outcomes
Nicolle-Mir, L.	Effects of long working hours on health	Despite numerous epidemiologic studies on the subject, the health effects of working long hours have not been clearly established. After reviewing 19 studies meeting strict inclusion criteria, these two Japanese authors conclude that such work is associated with increased risks of depression, anxiety, sleep disorders, and coronary disease.	2014		13	4	291-292		10.1684/ers.2014.0722		Not a systematic review
NetterstrÃ¸m, B.; Kristensen, T. S.	Psychosocial factors at work and ischemic heart disease	We reviewed the epidemiologic research on the relationship between psychosocial factors at work and ischemic heart disease (IHD). A literature search identified 35 longitudinal English-language studies published in peer-reviewed journals. Nine out of 18 cohort studies and 14 out of 17 case control studies showed a significant association between psychosocial factors at work and IHD. In three of t…	2005	Ugeskrift for Laeger	167	46	4348-4355				foreign language (except spanish and french)
Navakatikian, A. O.; Sytnik, N. I.; Kal'nish, V. V.	Optimization of shift work: shift schedules (review of the literature)		1995	Meditsina Truda i Promyshlennaia Ekologiia		1	22-27				foreign language (except spanish and french)
Mozu, E.; Luke, K. B.; Papirrnp, E.	The association between working conditions and preterm birth: a meta-analysis	OBJECTIVE: To evaluate the association between standing, long work hours, heavy lifting, and preterm birth (<37 weeks). STUDY DESIGN: Based on 36,624 women in 15 published studies (including case-control, prospective cohort, and cross-sectional), ;i nu-Utanalysis was conducted evaluating the association between standing (as the predominant occupational posture or >3 hours/day), long working hours…	1997	Acta Diabetologica Latina	176	1 PART II					abstract only
Moretti A, Christian	Duration of working hours: health and socio-economic implications	A topic of relevance for occupational therapy from their bases, has been how the person distributes the time of their activities and through this reach "Occupational Balance", recognizing its importance to the health of the human. However, a current Chilean worker is under its own role demands, which directly threaten the scope of this balance, and therefore their health . Attributed this mainly …	2015	Rev. chil. ter. ocup	15	1	57-64				no meta-analysis
Moreno, C. R. C.; Marqueze, E. C.; Sargent, C.; Wright Jr, K. P., Jr.; Ferguson, S. A.; Tucker, P.	Working Time Society consensus statements: Evidence-based effects of shift work on physical and mental health	Potential effects of shift work on health are probably related to the misalignment between the light-dark cycle and the human activity-rest cycle. Light exposure at night mediates these effects, including social misalignment and leads to an inversion of activity and rest, which, in turn, is linked to changes in behaviours. This article reviews the epidemiological evidence on the association betwe…	2019	Ind Health	57	2	139-157	30700667	10.2486/indhealth.SW-1		review of reviews
Ma, X.	Effect of night shift work on the risk of multiple primary cancers in men	Background: In recent decades, an increasing number of male workers are being exposed to night shift work. Previous evidence reported a potential link between night shift work and increased cancer risk such as prostate cancer and colorectal cancer. Methods: Here in our work, a total of 13 cohort studies, 3 casecontrol studies and 2 nested case-control studies including 22,748 cases and 2,572,287 …	2018	Journal of Clinical Oncology	36	15			10.1200/JCO.2018.36.15_suppl.e13556		abstract only
Kang, Mo-Yeol; Park, Hyunseung; Seo, Jeong-Cheol; Kim, Donghoon; Lim, Youn-Hee; Lim, Sinye; Cho, Soo-Hun; Hong, Yun-Chul	Long Working Hours and Cardiovascular Disease		2012	Journal of Occupational & Environmental Medicine	54	5	532-537	108116862. Language: English. Entry Date: 20120607. Revision Date: 20150712. Publication Type: Journal Article	10.1097/JOM.0b013e31824fe192		Duplicate
Hoshuyama, T.; Horie, S.; Tsutsui, T.; Fujino, Y.; Tanaka, Y.; Nagano, C.; Takahashi, K.	[Long working hours and cardiovascular diseases: a systematic review]	Three years have passed since the countermeasures against the adverse health effects of overwork started in Japan, and fruitful outcomes have been expected. In the current study, a systematic review of articles was performed regarding the association of long working hours (LWH) with cardiovascular diseases (CVD) to obtain recent evidence of their association. An electronic database search was con…	2005	J uoeh	27	4	367-76	16358930			foreign language (except spanish and french)
Hansen, J.	Light at night, shiftwork, and breast cancer risk		2001	Journal of the National Cancer Institute	93	20	1513-1515		10.1093/jnci/93.20.1513		Not a systematic review
Fujino, Y.; Horie, S.; Hoshuyama, T.; Tsutsui, T.; Tanaka, Y.	[A systematic review of working hours and mental health burden]	There is growing concern over the possible increase in mental health problems among Japanese workers. This trend is generally regarded as a reflection of Japan's prolonged economic depression and changes in working environment. In fact, claims for compensation for industrial accidents related to mental health diseases have been rapidly increasing in recent years. Working hours, personal-relations…	2006	Sangyo Eiseigaku Zasshi	48	4	87-97	16908956			foreign language (except spanish and french)
Eller, N. H.; Netterstrom, B.; Gyntelberg, F.; Kristensen, T. S.; Nielsen, F.; Steptoe, A.; Theorell, T.	Work-related psychosocial factors and the development of ischemic heart disease: a systematic review	The literature on the relationship between work-related psychosocial factors and the development of ischemic heart disease (IHD) was systematically reviewed: 33 articles presented 51 analyses of studies involving male participants, 18 analyses involving female participants, and 8 analyses with both genders. Twenty of the studies originated in the Nordic countries, and the major dimensions of the …	2009	Cardiol Rev	17	2	83-97	19367150	10.1097/CRD.0b013e318198c8e9		no meta-analysis
Einas Yousef, Noha Noufal Noha Metwally Muhammed Tahir	Shift work and risk of skin cancer: A systematic review and meta-analysis										Not a systematic review
Da-In Park, Smi Choi-Kwon	The association between night shift work and risk of breast and gynecological cancers in female nurses: a systematic review and meta-analysis										Not a systematic review
Chavkin, W.	Work and pregnancy. Review of the literature and policy discussion	An increasing proportion of obstetric patients are working women. This widens the world of concern for the obstetrician, who must now become familiar with the consequences of workplace exposures and conditions for both maternal and fetal health. This review briefly explores interactions between chemical and physical hazards on the job and the physiologic changes of pregnancy in order to propose w…	1986	Obstetrical & gynecological survey	41	8	467-472				Not a systematic review
Cass, Monica H.	A meta-analysis of the relationship between employee health and job satisfaction, job insecurity, management style and working hours	The potential for employment practices and conditions to impact adversely on employee stress and health has been explored extensively.Ã‚Â However, the amount of research published in this area is huge Ã¢ï¿½ï¿½ and often contradictory.Ã‚Â Unable to keep pace with developments in the literature, organisations are relying increasingly on review publications in the area of organisational health psych…	2005			U525469	1	898768584			not shift work or long work hours
Caruso, C. C.; Bushnell, T.; Eggerth, D.; Heitmann, A.; Kojola, B.; Newman, K.; Rosa, R. R.; Sauter, S. L.; Vila, B.	Long working hours, safety, and health: Toward a national research agenda	Background: A significant and growing number of people work long hours. Research examining impacts is limited, but raises concerns about risks to the worker, the family, the employer, and the community. The purpose of this report, which is authored by the National Occupational Research Agenda (NORA) Long Work Hours Team, is to motivate and guide future research by proposing a framework for studyi…	2006	American Journal of Industrial Medicine	49	11	930-942		10.1002/ajim.20373		Not a systematic review
Buxton, O. M.; Okechukwu, C. A.	Long working hours can be toxic		2015	The Lancet Diabetes and Endocrinology	3	1	2019-03-04		10.1016/S2213-8587(14)70201-3		Not a systematic review
Buchholz, L.	Working Late, Courting Stroke		2015	Jama	314	16	1679-80	26452207	10.1001/jama.2015.12245		Not a systematic review
Boll, M.; Groneberg, D. A.; Bundschuh, M.	Shift work as risk factor for diabetes mellitus	In recent years studies have been published demonstrating an association between shift work and diabetes mellitus. Recently a meta-analysis, which included all observational studies on this topic revealed an increased risk of shift workers to suffer from diabetes mellitus. The analysis consisted of 12 studies with in total 226,652 participants. The diabetes risk was relatively low in the total gr…	2014	Zentralblatt fur Arbeitsmedizin, Arbeitsschutz und Ergonomie	64	6	410-412		10.1007/s40664-014-0077-6		foreign language (except spanish and french)
Boggild, H.; Knutsson, A.; Hornberger, S.; Knauth, P.; Costa, G.; Folkard, S.	Shift work and heart disease: meta analysis of the epidemiological literature		2000		17		189-194	WOS:000177205900030			no meta-analysis								https	//www.researchgate.net/profile/Henrik_Boggild/publication/261285597_Shift_work_and_heart_disease_epidemiological_and_risk_factor_aspects_PhD-thesis/links/5561fcd908ae9963a11b478e.pdf;
Bernstrom, V. H.; Alves, D. E.; Ellingsen, D.; Ingelsrud, M. H.	Healthy working time arrangements for healthcare personnel and patients: a systematic literature review	BACKGROUND: A number of working time arrangements have been linked to negative consequences for both health personnel and their patients. A common hypothesis put forth to explain these findings suggests that certain working time arrangements lead to negative patient consequences due to the adverse impact they have on employee health. The purpose of this study is to use systematic reviews to inves…	2019	BMC Health Serv Res	19	1	193	30917819	10.1186/s12913-019-3993-5		no meta-analysis
Berkowitz, G. S.; Papiernik, E.	Working conditions, maternity legislation, and preterm birth	The review of the scientific literature on the role of employment-related physical activity suggests that prolonged standing and long working hours may increase the risk of preterm delivery. Although maternity legislation in many European countries has regulated work schedules and working conditions for pregnant women, none of the European countries except for France seems to have experienced a r…	1995	Seminars in Perinatology	19	4	272-278		10.1016/S0146-0005(05)80041-2		Not a systematic review
Bayon, V.; Leger, D.; Gomez-Merino, D.; Vecchierini, M. F.; Chennaoui, M.	Sleep debt and obesity	Short sleep duration has been shown to be associated with elevated body mass index (BMI) in many epidemiological studies. Several pathways could link sleep deprivation to weight gain and obesity, including increased food intake, decreased energy expenditure, and changes in levels of appetite-regulating hormones, such as leptin and ghrelin. A relatively new factor that is contributing to sleep dep…	2014	Annals of Medicine	46	5	264-272		10.3109/07853890.2014.931103		Not a systematic review
Bauer, J.; Otte, C.	Working hours in Germany	This review discusses the working time of employees in Germany. Different working times have been compared: One fourth of employees worked regularly on Saturdays or in the evenings. Furthermore, employees worked more than bound by contract. Especially working more than 48 hours per week has been shown to negatively influence health outcomes (depression, anxiety, sleeping disorder, higher risk of …	2016	Zentralblatt Fur Arbeitsmedizin Arbeitsschutz Und Ergonomie	66	3	164-166	WOS:000377603200008	10.1007/s40664-016-0105-9		foreign language (except spanish and french)
Barnay, T.	Health, work and working conditions: a review of the European economic literature	Economists have traditionally been very cautious when studying the interaction between employment and health because of the two-way causal relationship between these two variables: health status influences the probability of being employed and, at the same time, working affects the health status. Because these two variables are determined simultaneously, researchers control endogeneity skews (e.g…	2016	European Journal of Health Economics	17	6	693-709		10.1007/s10198-015-0715-8		Not a systematic review
Bae, S. H.; Fabry, D.	Assessing the relationships between nurse work hours/overtime and nurse and patient outcomes: systematic literature review	BACKGROUND: The effects of work hours/overtime on nurse and patient outcomes and specific components of work hours (per shift and per week) and overtime on these effects have not been systematically examined. PURPOSE: The purpose of this review was to systematically evaluate the effect of nurse overtime and long work hours on nurse and patient outcomes. METHODS: An online search of six electronic…	2014	Nurs Outlook	62	2	138-56	24345613	10.1016/j.outlook.2013.10.009		no meta-analysis
Alexis Descatha, Sergio Iavicoli Grace Sembajwe Diana Gagliardi Cristina Di Tecco Michel Baer Fabio Boccuni ClÃ©ment Duret Bradley A. Evanoff Alessandro Marinaccio Linda L. Magnusson Hanson Anna Ozguler Fernando Pico Yves Roquelaure Akizumi Tsutsumi	Long working hours and stroke: a systematic review										Not a systematic review
Salamanca-Fernandez, E.; Rodriguez-Barranco, M.; Guevara, M.; Ardanaz, E.; Olry de Labry Lima, A.; Sanchez, M. J.	Night-shift work and breast and prostate cancer risk: updating the evidence from epidemiological studies	It has been hypothesized that circadian disruption is related to higher cancer risk. Since the International Agency for Research on Cancer classified shift work involving circadian disruption as probably carcinogenic to humans (Group 2A), multiple studies have been conducted to test this hypothesis. The aim of this systematic review was to summarize the findings and evaluate the quality of existi…	2018		41	2	211-226	30063040	10.23938/assn.0307		no meta-analysis
Ntawuruhunga, E.; ChouaniÃ¨re, D.; Danuser, B.; Praz-Christinaz, S. M.	Effects of shift work on health	20% of employees in industrialized countries are concerned by shift work. Nevertheless, there is very little information in general medical journals about the effects of shift work on health. Shift work can have several major effects on health such as cardiovascular and digestive disorders among others, as demonstrated by several studies in recent decades. Shift work has attracted considerable at…	2008	Revue Medicale Suisse	4	181	2581-2585				Not a systematic review
NoÃ«l, S.	Morbidity of irregular work schedules	This paper provides a review of literature on the effects of shift work on physical health, mental health and well-being. In Europe, 20 % of the workforce is involved in irregular work schedules. Up to 70 % of workers report problems, with increasing age, associated with more difficulties in adjusting to shift work. Epidemiologic studies on large populations have suggested a relation between empl…	2009	Revue MÃ©dicale de Bruxelles	30	4	309-317				Not a systematic review
Mir, L.	Nightshift work and cancer risk: Literature review		2008		7	5	325-326				Not a systematic review								Article in French; included per Megan's instruction;
Leger, D.; Esquirol, Y.; Gronfier, C.; Metlaine, A.; Sfrms,	Shift-workers and night-workers' health consequences: State of art and recommendations	There are in France several millions of shift-workers and night-workers (20 to 25% of employees). These workers are therefore subject to variations in their working and rest schedules. These regular schedule changes are associated with repeated desynchronization of circadian biological clock. The negative impacts on sleep are insomnia, drowsiness, and reduced sleep time in 24 hours. There is also…	2018	Presse Medicale	47	2019-11-12	991-999	WOS:000451820500013	10.1016/j.lpm.2018.10.014		Not a systematic review
Haro-GarcÃ­a, L.; SÃ¡nchez-RomÃ¡n, R.; JuÃ¡rez-PÃ©rez, C. A.; Larios-DÃ­az, E.	Medical justification of the eight-hour shift work	The 8-hour shift work is one of the main achievements of the organized workers. International solidarity with United States miners, who were massacred in Chicago in 1886, and the aftermath of World War I promoted the establishment of 8-hour shift work in many countries. In Mexico, the 1917 Social Rights Declaration adhered to this position under the idea that the excessive workload above the 8-ho…	2007	Revista Medica del Instituto Mexicano del Seguro Social	45	2	191-197				Not a systematic review
GarcÃ­a, Ã T. C.; CÃ³rdova, V. M.; Pallas, E.	Shift work and the risk of cancer. Systematic and critical reviews	Shift work, including night work, has been hypothesized to increase the risk of cancer. Systematic and critical reviews and recent original studies indexed in PubMed prior to 31 December 2012 were retrieved, aided by manual searches of reference lists. The main conclusions from reviews and principle results from recent studies are presented in text. Epidemiological research on the association bet…	2013		22	2	130-134				no meta-analysis								//www.researchgate.net/publication/287260009_Shift_work_and_the_risk_of_cancer_Systematic_and_critical_reviews;
Benabu, J. C.; Stoll, F.; Gonzalez, M.; Mathelin, C.	[Night work, shift work: Breast cancer risk factor?]	OBJECTIVE: The aim of this review was to determine the link between night/shift work and breast cancer. METHODS: The analysed articles were taken from the PUBMED database between 1996 and 2015. The keywords used were "breast cancer risk", "night work" and "shift work". In total, 25 articles were selected. RESULTS: Night/shift workers are more at risk to develop a breast cancer (relative risk (RR)…	2015	GynÃ©cologie, ObstÃ©trique & FertilitÃ©	43	12	791-9	26597486	10.1016/j.gyobfe.2015.10.004		no meta-analysis
Patterson, P. D.; Runyon, M. S.; Higgins, J. S.; Weaver, M. D.; Teasley, E. M.; Kroemer, A. J.; Matthews, M. E.; Curtis, B. R.; Flickinger, K. L.; Xun, X.; Bizhanova, Z.; Weiss, P. M.; Condle, J. P.; Renn, M. L.; Sequeira, D. J.; Coppler, P. J.; Lang, E. S.; Martin-Gill, C.	Shorter Versus Longer Shift Durations to Mitigate Fatigue and Fatigue-Related Risks in Emergency Medical Services Personnel and Related Shift Workers: A Systematic Review	BACKGROUND: This study comprehensively reviewed the literature on the impact of shorter versus longer shifts on critical and important outcomes for Emergency Medical Services (EMS) personnel and related shift worker groups. METHODS: Six databases (e.g., PubMed/MEDLINE) were searched, including one website. This search was guided by a research question developed by an expert panel a priori and reg…	2018	Prehospital Emergency Care	22	sup1	28-36	29324079	10.1080/10903127.2017.1376135		Wrong outcomes
Ng, Thomas W. H.; Feldman, Daniel C.	Long work hours: a social identity perspective on meta-analysis data	The current study utilizes social identity theory to investigate employees' work hours. Specifically, we use meta-analysis to examine the relationships between hours worked and indicators of organizational identity (e.g., organizational support and tenure), occupational identity (e.g., human capital investments and work centrality), and family identity (e.g., family responsibilities and family sa…	2008		29	7	853-880	34464916	10.1002/job.536		Not a systematic review								for dow;
Bambra, C.; Petticrew, M.; Whitehead, M.; Sowden, A.; Akers, J.	'A hard day's night?' The effects of compressed work week interventions on the health and work-life balance of shift workers: a systematic review		2007	European Journal of Public Health	17		88-89	WOS:000251544100231			Duplicate
Spurgeon, A.; Harrington, J. M.; Cooper, C. L.	Health and safety problems associated with long working hours: A review of the current position	The European Community Directive on Working Time, which should have been implemented in member states of the European Community by November 1996, contains several requirements related to working hours, including the right of employees to refuse to work more than 48 hours a week. The United Kingdom government attempted to oppose the Directive, arguing that there is no convincing evidence that hour…	1997	Occupational and Environmental Medicine	54	6	367-375				no meta-analysis
Sparks, Kate; Cooper, Cary; Fried, Yitzhak; Shirom, Arie	The effects of hours of work on health: A meta-analytic review	A quantitative and qualitative review of existing literature on working hours and health was carried out. Meta-analyses were performed on 21 study samples. Results indicated small, but significant positive mean correlations between overall health symptoms, physiological and psychological health symptoms, and hours of work. Qualitative analysis of 12 other studies supported these findings of a pos…	1997	Journal of Occupational and Organizational Psychology	70	4	391-408	1997-38370-006	10.1111/j.2044-8325.1997.tb00656.x		Wrong outcomes
Solovieva, Svetlana; Lallukka, Tea; Virtanen, Marianna; Viikari-Juntura, Eira	Psychosocial factors at work, long work hours, and obesity: A systematic review	Objectives: Associations between psychosocial work environment and excess weight have not been systematically addressed. The aim of this systematic review was to summarize the published evidence for the associations of psychosocial factors at work and long work hours with weight-related outcomes. Methods: We conducted a search of Medline and Embase for all original articles published up to Septem…	2013	Scandinavian Journal of Work, Environment and Health	39	3	241-258	2013-17213-004	10.5271/sjweh.3364		no meta-analysis
Smith, L.; Folkard, S.; Tucker, P.; Macdonald, I.	Work shift duration: A review comparing eight hour and 12 hour shift systems	Objectives - Shiftwork is now a major feature of working life across a broad range of industries. The features of the shift systems operated can impact on the wellbeing, performance, and sleep of shiftworkers. This paper reviews the current state of knowledge on one major characteristic of shift rotas - namely, shift duration. Evidence comparing the relative effects of eight hour and 12 hour sift…	1998	Occupational and Environmental Medicine	55	4	217-229				no meta-analysis
Johnson, J. V.; Lipscomb, J.	Long working hours, occupational health and the changing nature of work organization	Background: The impact of long working hours on health has been of major concern since the late 19th Century. Working hours are again increasing in the US. Methods: An overview of historical, sociological, and health-related research presented at an international conference on long working hours is discussed as an introduction to a special section in this issue. Results: Research indicates that l…	2006	American Journal of Industrial Medicine	49	11	921-929		10.1002/ajim.20383		Not a systematic review
Bendak, S.	12-H workdays: Current knowledge and future directions	Work schedules other than those based on the traditional 8-h workday duration have become much more common in recent years. Many such schedules compress the work week into three or four longer workdays and include an increased number of days off. In particular, rosters based on 12-h workdays have gained in popularity, and such rosters have been the focus of considerable research. The literature o…	2003	Work and Stress	17	4	321-336		10.1080/02678370310001643478		Not a systematic review
Bannai, A.; Tamakoshi, A.	The association between long working hours and health: a systematic review of epidemiological evidence	OBJECTIVES: Many studies have investigated the association between long working hours and health. By focusing on differences in the definition of long working hours and the influence of shift work, we attempt to explain why the results of these studies remain inconclusive. METHODS: We defined long working hours as working time greater than around 40 hours per week or 8 hours per day. Since previo…	2014	Scandinavian Journal of Work, Environment and Health	40	1	2019-05-18	24100465	10.5271/sjweh.3388		no meta-analysis
Alecu, L.; Paunescu, M.; Ion, A. M.; Mihaila, D. E.; Grigore, V.; Stanescu, M.; Paunescu, M.	BURNOUT SYNDROME AND ITS EFFECTS ON HEALTH. A PERSPECTIVE ON CLINICAL STUDIES	Burnout syndrome (BOS) is a condition induced by occupational overuse or chronic fatigue, and most often it consists of physical, emotional and mental exhaustion caused by excessive and prolonged exposure to stressful situations. In the initial stages of BOS, individuals feel emotional stress and increasing job-related disillusionment. Some studies showed a strong positive association between ove…	2018		36		397-404	WOS:000449179200053	10.15405/epsbs.2018.03.53		no meta-analysis
Bambra, C.; Whitehead, M.; Sowden, A.; Akers, J.; Petticrew, M.	"A hard day's night?" The effects of Compressed Working Week interventions on the health and work-life balance of shift workers: a systematic review	OBJECTIVE: To systematically review studies of the effects of the Compressed Working Week on the health and work-life balance of shift workers, and to identify any differential impacts by socio-economic group. METHODS: Systematic review. Following QUORUM guidelines, published or unpublished experimental and quasi-experimental studies were identified. Data were sourced from 27 electronic databases…	2008	Journal of Epidemiology and Community Health	62	9	764-77	18701725	10.1136/jech.2007.067249		Duplicate
Wang, F. W.; Yu, Tse	353 Night-shift work and risk of breast cancer: a meta-analysis	In 2007, the International Agency for Research on Cancer classified shift work that involved circadian disruption as probably being carcinogenic to human breast cancer (Group 2A), which bases on limited epidemiological evidence. Five relevant epidemiological studies have been published since 2007. However, a systematic and quantitative assessment of published studies is not available. Three cohor…	2013	Occupational and Environmental Medicine	70			1781308630	http://dx.doi.org/10.1136/oemed-2013-101717.353		Duplicate
Wisit Cheungpasitporn, Charat Thongprayoon Sandhya Manohar Sandra Herrmann	The risk of elevated blood pressure in shift workers										Not a systematic review
Wei Wang, Yong Tan Qingling Ren Juan Ji Jie Chen Qian Guo Junjie Gu Lei Chi Dandan Hong	Shift work and adverse reproductive outcomes: a meta-analysis										Not a systematic review
Wang, F. W.; Yu, T.	Night-shift work and risk of breast cancer: A meta-analysis	In 2007, the International Agency for Research on Cancer classified shift work that involved circadian disruption as probably being carcinogenic to human breast cancer (Group 2A), which bases on limited epidemiological evidence. Five relevant epidemiological studies have been published since 2007. However, a systematic and quantitative assessment of published studies is not available. Three cohor…	2013	Occupational and Environmental Medicine	70				10.1136/oemed-2013-101717.353		abstract only
Ticiana Rodrigues, Mileni Beretta Carlota Brum	Systematic review and meta-analysis of association between fixed night work and obesity or weight gain compared to day work										Not a systematic review
Gemelli, K. K.; Hilleshein, E. F.; Lautert, L.	[The effect of shift work on the health of workers: a systematic review]	This study conducted a systematic review of the literature with the objective of describing the effect of working in shifts on workers' health. The descriptors used were: "occupational risk", "occupational health", and "shift work", all of which were provided by on-line publications from 2000 to 2007. MEDLINE and SciELO publications were selected associating Shift Work and Occupational Risk--and …	2008	Revista GaÃºcha de Enfermagem	29	4	639-46	19320353			Duplicate
Dillan Radomske, Emma Pedersen Eddy Lang	Shift work and vascular events: updating BMJ article by Vyas et al., 2012										Not a systematic review
Bonzini, M.; Palmer, K. T. P.; Harris, E. C. H.; Linaker, C. L.; Bonde, J. P. B.	Work activities and adverse pregnancy outcomes: A systematic review	Objectives To assess the relation between five common occupational exposures (working hours, shift work, lifting, standing, workload) and five adverse outcomes of pregnancy (pre-term delivery (PTD), low birthweight, small for gestational age (SGA), pre-eclampsia, gestational hypertension). Methods We conducted a search in MEDLINE and EMBASE (1966-2011) using combinations of keywords and MeSH term…	2013	Occupational and Environmental Medicine	70				10.1136/oemed-2013-101717.212		abstract only
Stocker, L. J.; Bewley, S. J.; Macklon, N. S.; Cheong, Y. C.	Influence of Shift Work on Early Reproductive Outcomes: A Systematic Review and Meta-analysis (vol 124, pg 99, 2014)		2014	Obstetrics and Gynecology	124	3	640-640	WOS:000341320800035			Duplicate
Somers, C. A.	Working conditions and adverse pregnancy outcome: A meta-analysis (Mozurkewich, 2000)	An analysis covering 33 years of studies of effects of work related exposure (i.e., physically demanding work, prolonged standing, long work hours, shiftwork, cumulative work fatigue score) on pregnant women found that physically demanding work may increase risks of adverse pregnancy outcomes. The authors evaluated the association between working conditions and adverse pregnancy outcomes by perfo…	2000	AAOHN Journal	48	9	414-417				Not a systematic review
Sakuraya, A.; Watanabe, K.; Kawakami, N.; Imamura, K.; Ando, E.; Asai, Y.; Eguchi, H.; Kobayashi, Y.; Nishida, N.; Arima, H.; Shimazu, A.; Tsutsumi, A.	Work-related psychosocial factors and onset of metabolic syndrome among workers: a systematic review and meta-analysis protocol	Introduction Metabolic syndrome is an important public health target because of its high prevalence worldwide. Work-related psychosocial factors have been identified as determinants of metabolic syndrome components. However, there have been no systematic reviews or meta-analyses conducted to evaluate the relationship between work-related psychosocial factors and metabolic syndrome as an aggregate…	2017		7	6	5	WOS:000406391200237	10.1136/bmjopen-2017-016716		Not a systematic review
Ijaz, S. I.; Verbeek, J.; Ojajaarvi, A.; Neuvonen, K.	354 Correlations between night shift work and the development of breast cancer: systematic review	Objective Night work and shift work are among the most prevalent occupational exposures. It is postulated that night work can result in a higher risk of breast cancer. There is uncertainty in evidence from previous research to implicate night work in causing breast cancer. We did a systematic review to assess the strength of association between exposure to night shift work and breast cancer incid…	2013	Occupational and Environmental Medicine	70			1781308740	http://dx.doi.org/10.1136/oemed-2013-101717.354		Duplicate
Manohar, S.; Thongprayoon, C.; Cheungpasitporn, W.; Herrmann, S. M.	ASSOCIATIONS OF ROTATIONAL SHIFT WORK AND NIGHT SHIFT STATUS WITH HYPERTENSION: A META-ANALYSIS		2017	American Journal of Kidney Diseases	69	4	A66-A66	WOS:000397702100213			Duplicate
Sabrina Goncalves Silva, Pereira	Prevalence of arterial hypertension in night shift health professionals: a systematic review and meta-analysis										Not a systematic review
Rochelle Davis, Catherine Huggins Maxine Bonham	Investigating the effect of working night shifts on weight change: a systematic review of prospective cohort studies										Not a systematic review
Mehrdad Mostagahci, Mohammad Javad Zare Sakhvidi Mohammad Hossein Davari Amir Mehdi Ansari Amir Houshang Mehrparvar Fariba Zare Sakhvidi Elham Naghshineh	Shift work and colorectal cancer: a systematic review and meta-analysis										Not a systematic review
Nipun Shrestha, Jos Verbeek Sharea Ijaz Sadequa Sharooq	A meta-analysis on doseâ€“response relationship between shift work and cardiovascular events										Not a systematic review
Purdue, M. P.; Hutchings, S. J.; Rushton, L.; Silverman, D. T.	The proportion of cancer attributable to occupational exposures	Purpose: To review the literature on the estimation of the population attributable fraction (PAF) of cancer due to occupational exposures and to describe challenges in the estimation of this metric. To help illustrate the inherent challenges, we also estimate PAFs for selected cancers diagnosed in the United States in 2010 attributable to work as a painter (causally associated with bladder and lu…	2015	Annals of Epidemiology	25	3	188-192		10.1016/j.annepidem.2014.11.009		Not a systematic review
Shives, B.; Riley, B.	Towards evidence based emergency medicine: best BETs from the Manchester Royal Infirmary. BET 2: Is shift work bad for you?	A shortcut review was carried out to establish whether night shift working worsens health and shortens life. 127 papers were found using the reported searches, of which one systematic review presented the best evidence to answer the clinical question. The author, date and country of publication, patient group studied, study type, relevant outcomes, results and study weaknesses of this paper are t…	2013	Emergency Medicine Journal	30	10	859	24014691	10.1136/emermed-2013-203100.2		no meta-analysis
Shrestha, N.; Pedisic, Z.; Neil-Sztramko, S.; Kukkonen-Harjula, K. T.; Hermans, V.	The Impact of Obesity in the Workplace: a Review of Contributing Factors, Consequences and Potential Solutions	This narrative review summarized findings from previous reviews and the most recently published studies, regarding the following: (1) the association between two occupational risk factorsâ€”shift work and sedentary workâ€”and obesity, (2) the effects of obesity on workplace productivity and (3) the effectiveness of workplace interventions aimed at preventing or reducing obesity. Despite some inco…	2016		5	3	344-360		10.1007/s13679-016-0227-6		Not a systematic review
Silveira, Marlusse; Camponogara, Silviamar; ColomÃ© Beck, Carmem LÃºcia	Scientific production about night shift work in nursing: a review of literature	Objective: recognizing the scientific productions that approach night shift work carried out by the nursing staff in hospitals. Method: this is a bibliographic, narrative, exploratory and descriptive research. The search was developed in the Virtual Health Library, from July to August 2012. Results: studies point to the fact that most workers are married women with spouses and /or children, who h…	2016		8	1	3691-3704	112268706. Language: English. Entry Date: 20170922. Revision Date: 20170922. Publication Type: Article	10.9789/2175-5361.2016.v8i1.3679-3690		No quantitative risk measure
Theorell, T.; Jood, K.; Jarvholm, L. S.; Vingard, E.; Perk, J.; Ostergren, P. O.; Hall, C.	A systematic review of studies in the contributions of the work environment to ischaemic heart disease development	BACKGROUND: There is need for an updated systematic review of associations between occupational exposures and ischaemic heart disease (IHD), using the GRADE system. METHODS: INCLUSION CRITERIA: (i) publication in English in peer-reviewed journal between 1985 and 2014, (ii) quantified relationship between occupational exposure (psychosocial, organizational, physical and other ergonomic job factors…	2016	European Journal of Public Health	26	3	470-7	27032996	10.1093/eurpub/ckw025		no meta-analysis
Wagstaff, A. S.; Lie, J. A. S.	Shift and night work and long working hours - a systematic review of safety implications	Objective In order to devise effective preventive strategies, it is important to study workplace stressors that might increase the risk of workplace accidents - both affecting workers themselves as well as causing harm to third-parties. The aim of this report is to provide a systematic, updated overview and scientific review of empirical research regarding accidents in relation to long work hours…	2011	Scandinavian Journal of Work, Environment and Health	37	3	173-185		10.5271/sjweh.3146		no meta-analysis
Wickwire, E. M.; Geiger-Brown, J.; Scharf, S. M.; Drake, C. L.	Shift Work and Shift Work Sleep Disorder: Clinical and Organizational Perspectives	Throughout the industrialized world, nearly one in five employees works some form of nontraditional shift. Such shift work is associated with numerous negative health consequences, ranging from cognitive complaints to cancer, as well as diminished quality of life. Furthermore, a substantial percentage of shift workers develop shift work disorder, a circadian rhythm sleep disorder characterized by…	2017	Chest	151	5	1156-1172		10.1016/j.chest.2016.12.007		Not a systematic review
Woo, J. M.; Postolache, T. T.	The impact of work environment on mood disorders and suicide: Evidence and implications	The purpose of this paper is to review the evidence estimating an impact of occupational factors on mood disorders and suicide, and the efficacy of interventions. This review is based on literature searches using Medline and Psych INFO from 1966 to 2007 (keywords: work stress, job insecurity, job strain, shift work, violence, occupational health, mood disorders, depression, and suicide). To estab…	2008		7	2	185-200	18836547			no meta-analysis
Yadav, S.; Saraswat, N.; Saini, A. K.; Wal, P.	A review on the prevalence of hypertension in side-lined populations; slum dwellers, shift job workers and occupational noise affected workers: Attributable to lifestyle and environmental factor	Hypertension is a condition that is characterized by the persistent raised blood pressure. It is not seen as a disease rather as a major risk factor that is solely responsible for different types of cardiovascular diseases such as heart failure, ischemic heart disease, and left ventricular hypertrophy. Although this condition cannot be cured, hypertension can be managed and prevented by adopting …	2018		11	10	18-24		10.22159/ajpcr.2018.v11i10.27007		Not a systematic review
Swedish Council on Health Technology, Assessment	SBU Systematic Review Summaries	Those who experience job strain, i.e. a work situation with low decision latitude (personal control of their own working situation) in combination with too high demands, develop more sleep disturbances over time than people who are not subjected to such exposure at work. Those who experience high work related demands, or bullying at work, also have more sleep disturbances. Those who have shift wo…	2013					26803855			no meta-analysis								https	//www.sbu.se/work_sleep;
Swedish Council on Health Technology, Assessment	SBU Systematic Review Summaries	Conclusions: People in the following groups more often develop heart disease over time than people who are not subjected to- the specified exposure at work: Those with job strain (i.e. experience psychological demands, but lack control of their own working situation); or those who experience work as mentally stressful; or those who lack control; or those who experience effort-reward imbalance. Th…	2015					27030862			no meta-analysis								https	//www.sbu.se/240e;
Da-In Park, Smi Choi-Kwon	Sleep disturbances and metabolic syndrome in shift work nurses: a systematic review and meta-analysis										Not a systematic review
Beatriz Perez-Gomez, Ana-Maria Pedraza-Flechas Christine Schwarz Roberto Pastor-Barriuso Marina Pollan-Santamaria	Breast cancer risk and long-term nightshift work: a systematic review including a meta-regression and meta-analysis with stratified analysis for menopausal status and probableÂ recent or actualÂ exposure										Not a systematic review
Matheson, A.; O'Brien, L.; Reid, J. A.	The impact of shiftwork on health: a literature review	AIMS AND OBJECTIVES: To identify the impact of shiftwork on individuals and their lives and to discuss the implications this has for nurses and nursing. BACKGROUND: The context of shiftwork in the early 21st century is changing rapidly, and those involved in or required to work shiftwork are now spread over many different sectors of the community. In the Australian community, 16% of workers regul…	2014	Journal of Clinical Nursing	23	23-24	3309-20	24460821	10.1111/jocn.12524		no meta-analysis
Wang, X. S.; Armstrong, M. E.; Cairns, B. J.; Key, T. J.; Travis, R. C.	Shift work and chronic disease: the epidemiological evidence	BACKGROUND: Shift work, including night work, has been hypothesized to increase the risk of chronic diseases, including cancer, cardiovascular disease (CVD), metabolic syndrome and diabetes. Recent reviews of evidence relating to these hypotheses have focussed on specific diseases or potential mechanisms, but no general summary of the current data on shift work and chronic disease has been publis…	2011	Occupational Medicine (Oxford, England)	61	2	78-89	21355031	10.1093/occmed/kqr001		no meta-analysis
McElvenny, D. M.; Crawford, J. O.; Davis, A.; Dixon, K.; Alexander, C.; Cowie, H.; Cherrie, J. W.	A review of the impact of shift-work on occupational cancer: part 1 - epidemiological research	There are a growing number of studies suggesting a link between night shift work and increased risk of certain types of cancer, including breast cancer. In 2007, the International Agency for Research on Cancer described shift work involving circadian disruption as probably carcinogenic to humans. A systematic review of the epidemiology on shift work and cancer from 2005 to 2015 was carried out. W…	2018		16	1	71-108	WOS:000438189000006	10.1080/14773996.2017.1404263		review of reviews								51	40)(Select)	duplicate 534 and 532?;
Poissonnet, C. M.; Veron, M.	Health effects of work schedules in healthcare professions	* Increasing variety in working patterns and the appearance of new forms of shift schedules in the different occupational sectors, including health services, have raised great concern about the quality of working life and job performance. * The aim of this paper is to present a systematic review of the literature on the effects on health of irregular schedules in healthcare professionals. * Compu…	2000	Journal of Clinical Nursing	9	1	13-23	107129581. Language: English. Entry Date: 20050425. Revision Date: 20150819. Publication Type: Journal Article	10.1046/j.1365-2702.2000.00321.x		no meta-analysis
Hansen, Johnni; Stevens, Richard G.	Night shiftwork and breast cancer risk: overall evidence	Overall, this estimate is similar to results from a meta-analysis (RR 1.40; 95% CI 1.19 to 1.65) based on comparison of day workers with the most extreme shiftwork exposure category in eight of the same studies as used by Kolstad. 6 Finally, and perhaps most importantly, lack of statistical significance should not, as done by Kolstad, be interpreted as evidence for no effect, particularly when th…	2011	Occupational and Environmental Medicine	68	3	236	1781305771	http://dx.doi.org/10.1136/oem.2010.061630		Not a systematic review								37	12)(Select)	Letter;
Shiri, R.	Shift work and diabetes: a meta-analysis		2014	Occupational and Environmental Medicine	71	11	804-5	25209849	10.1136/oemed-2014-102469		Not a systematic review
Santos, M.; Arezes, P.; Baptista, J. S.; Barroso, M. P.; Carneiro, P.; Cordeiro, P.; Costa, N.; Melo, R.; Miguel, A. S.; Perestrelo, G. P.	Chronobiology of the Occupational Health Service: notions of performance, risk of accidents, shift work and sleep-wake pattern	Chronobiology studies the organic rhythmic processes. In the context of Occupational Health, it addresses issues such as performance, risk of accidents, characteristics of the work shift (WS) and the changes that age brings the worker. There is thus the purpose of summarizing what is most relevant and recent about this area. The research was done in the databases "MEDLINE with Full Text, MedicLat…	2011				606-610	WOS:000320995400114			foreign language (except spanish and french)
	2nd World Congress of Health Research	The proceedings contain 269 papers. The topics discussed include: breastfeeding children with cleft lip and/or palate; lifestyles: propellants factors of obesity in adolescents; project healthy eating in the schools of Portalegre country; behavioral interventions for prevention of sexually transmitted infections in university students over 36 months; where teenagers make love? the opinion of Port…	2014	Atencion Primaria	46						abstract only								31	33)(Screen)	get abstract of shift on sleep disorder sys review. ask Linda about it;
	[Shiftwork problems]	This paper discusses the negative effects of shiftwork which are classified into four categories: biological functions, efficiency, social/family domains and health. It presents systematic review of previous studies which indicated at health problems in shiftworkers which can, at least in part, be attributed to disturbation of circadian rhythms imposed by shift/night work. Health problems which a…	2010	Arhiv Za Higijenu Rada i Toksikologiju	61	4	465-77	21183438	10.2478/10004-1254-61-2010-2036		foreign language (except spanish and french)
Zhao, I.; Bogossian, F.; Turner, C.	Shift work and work related injuries among health care workers: a systematic review	Objective To review the published scientific literature for studies analysing the associations between shift work and work related injuries among health care workers. Design Systematic review. Methods The following selection criteria were used to systematically search the literature: primary research studies published in English; target populations were health care workers engaged in shiftwork; a…	2010	Australian Journal of Advanced Nursing	27	3	62-74	105184495. Language: English. Entry Date: 20100611. Revision Date: 20150820. Publication Type: Journal Article			no meta-analysis
Wilson, J. L.	The impact of shift patterns on healthcare professionals	Aim To compile a literature review of studies on shift work which have relevance to the management of health services personnel. Background In the National Health Service it has always been necessary for certain areas, for example, in-patient services, to provide 24-hour service and hence shift work has been very much a feature of the organization. There is much anecdotal evidence of staff suffer…	2002	Journal of Nursing Management	10	4	211-219				Not a systematic review
Wendeu-Foyet, M. G.; Menegaux, F.	Circadian Disruption and Prostate Cancer Risk: An Updated Review of Epidemiological Evidences	Since the publication of the International Agency for Research on Cancer Monograph in 2007 classifying night shift work leading to a disruption of circadian rhythm as probably carcinogenic to humans, there is an increasingly growing interest in understanding how circadian disruption may play a role in cancer development.This systematic review provides a comprehensive update on epidemiologic evide…	2017	Cancer Epidemiology, Biomarkers and Prevention	26	7	985-991	28377415	10.1158/1055-9965.Epi-16-1030		no meta-analysis
Wang, Feng; Zhang, Liuzhuo; Zhang, Yanfang; Zhang, Bo; He, Yonghua; Xie, Shaohua; Li, Mengjie; Miao, Xiaoping; Li, Zhimin; Yu, Ignatius Tak-Sun; Tse, Lap Ah	0147Meta-analysis on night shift work and risk of metabolic syndrome	OBJECTIVES: This study aims to quantitatively summarise the association between night shift work and the risk of metabolic syndrome (MetS). METHOD: We systematically searched all observational studies published in English on Pubmed and Embase from 1971 to 2013. We extracted effect measures (relative risk, RR; or odd ratio, OR) with 95% confidence interval (CI) from individual studies to generate …	2014	Occupational and Environmental Medicine	71		A78-A78	109672264. Language: English. Entry Date: 20150923. Revision Date: 20150923. Publication Type: Journal Article. Supplement Title: 2014 Jun Suppl 1. Journal Subset: Biomedical	10.1136/oemed-2014-102362.244		Duplicate
Vogel, M.; Braungardt, T.; Meyer, W.; Schneider, W.	The effects of shift work on physical and mental health	Occupational engagement is a pre-requisite for continuous income opportunities. Among the changing social circumstances work-related conditions play an increasingly eminent role in psychological and mental well-being. The public discusses the question of a possible association between the demands of modern work life and the increases of psychological, psychosomatic and cardiovascular disorders. G…	2012	Journal of Neural Transmission	119	10	1121-1132		10.1007/s00702-012-0800-4		Not a systematic review
Vener, K. J.; Szabo, S.; Moore, J. G.	The effect of shift work on gastrointestinal (GI) function: A review		1989	Chronobiologia	16	4	421-439				Not a systematic review
Tsutsumi, A.	Work environment and strokes: An update of the most recent findings	Aim: Stroke is the second leading cause of death worldwide. A fourth of all stroke events occur among people of working age, and the consequences with regard to production loss, sick leave, disability compensation and premature death are considerable. Stroke is not only a leading cause of disability but also the leading preventable cause of disability. Studies investigating stroke as an outcome u…	2017		24	2	2019-12-13		10.1177/2047487317698870		abstract only
Tomei, G.; Capozzella, A.; Rosati, M. V.; Tomei, F.; Rinaldi, G.; Chighine, A.; di Marzio, A.; Sacco, C.; Pimpinella, B.; Suppi, A.; Scala, B.; Casale, T.; Sancini, A.	Stress and work-related injuries	Objectives. The aim of this study was to evaluate in scientific literature the more frequent work injuries among the occupational categories examined (construction workers, healthcare workers, night workers and shift work, drivers) and to identify occupational stressors that increase the risk of injury. Materials and Methods. The research was conducted through review of the scientific literature …	2015	Clinica Terapeutica	166	1	e7-22		10.7417/T.2015.1804		foreign language (except spanish and french)
Taylor Kohn, Nora Haney Nanfu Deng Alexander Pastuszak Larry Lipshultz	The effects of shift work on urogenital diseases: a systematic review										Duplicate
Tang, L.; Zhong, M.; Huang, J.; Zhao, S.	Night work and cancer: A systematic review and meta-analysis	Background: The association between night work (or shift work) and cancers has been studied for decades. However, researches investigating the association have yielded inconsistent results. Methods: A systematic review and meta-analysis was performed to investigate whether night work is a risk factor for different kinds of cancer. PubMed and Cochrane library search were independently conducted by…	2013	Journal of Clinical Oncology	31	15					abstract only
Tahghighi, M.; Rees, C. S.; Brown, J. A.; Breen, L. J.; Hegney, D.	What is the impact of shift work on the psychological functioning and resilience of nurses? An integrative review	AIM: To synthesize existing research to determine if nurses who work shifts have poorer psychological functioning and resilience than nurses who do not work shifts. BACKGROUND: Research exploring the impact of shift work on the psychological functioning and resilience of nurses is limited compared with research investigating the impact of shifts on physical outcomes. DESIGN: Integrative literatur…	2017	Journal of Advanced Nursing	73	9	2065-2083	28229469	10.1111/jan.13283		no meta-analysis
Stryjewski, P. J.; Kuczaj, A.; Domal-Kwiatkowska, D.; Mazurek, U.; Nowalany-Kozielska, E.	Night work and shift work - effects on the health of workers	Number of shift workers increases in developed as well as in developing countries every year and equals 15- 20% of total amount of working people in Europe, 20% of total count of workers in United States of America, 6-32% in Asian countries and 8.1% workers in Poland. This type of employment is connected with such sectors of economy as medical care, industry, mining, transportation, communication…	2016	Przeglad Lekarski	73	7	513-515				foreign language (except spanish and french)
Straif, K.; Baan, R.; Grosse, Y.; Secretan, B.; El Ghissassi, F.; Bouvard, V.; Altieri, A.; Benbrahim-Tallaa, L.; Cogliano, V.; W. H. O. Int Agcy Res Canc Monograph	Carcinogenicity of shift-work, painting, and fire-fighting		2007	Lancet Oncology	8	12	1065-1066	WOS:000251762600023	10.1016/s1470-2045(07)70373-x		Not a systematic review
Stocker, L. J.; Macklon, N. S.; Cheong, Y. C.; Bewley, S. J.	Influence of shift work on early reproductive outcomes: a systematic review and meta-analysis	OBJECTIVE: To determine whether an association exists between shift work and early reproductive outcomes. DATA SOURCES: MEDLINE, Embase, and Web of Science were searched. Additional sources included Google Scholar, the Cochrane Library, online publications of national colleges, the ClinicalTrials.gov, and references of retrieved papers. METHODS OF STUDY SELECTION: Included studies compared female…	2014	Obstetrics and Gynecology	124	1	99-110	24901274	10.1097/aog.0000000000000321		Duplicate
Stocker, L. J.; Bewley, S.; Macklon, N. S.; Cheong, Y.	Do working schedules influence early reproductive outcomes-a meta-analysis	Study question: Is there an association between working outside normal working hours and reproductive outcome? Summary answer: Working mixed-shift patterns (evenings, and alternating or changing shifts which may include nights) was associated with an increased rate of menstrual irregularity and an increased rate of subfertility. This was not seen in women who worked only nights, but there was an …	2013	Human Reproduction	28		i81		10.1093/humrep/det183		abstract only
Skowronski, M.; Baba, V.	Shift work, stress, and employee well-being: A meta-analytic investigation		2008		43	2019-03-04	696-696	WOS:000259264308218			abstract only
Silva Ddos, S.; Tavares, N. V.; Alexandre, A. R.; Freitas, D. A.; Breda, M. Z.; Albuquerque, M. C.; Melo, V. L.	[Depression and suicide risk among nursing professionals: an integrative review]	OBJECTIVE: Discussing the factors associated with major depression and suicide risk among nursing professionals. METHOD: An integrative review in PubMed/MEDLINE, LILACS, SciELO and BDENF databases, between 2003 and 2015. RESULTS: 20 published articles were selected, mostly from between 2012 and 2014, with significant production in Brazil. Nursing professionals are vulnerable to depression when yo…	2015	Revista da Escola de Enfermagem da USP	49	6	1027-36	27419688	10.1590/s0080-623420150000600020		not shift work or long work hours
Sigurdardottir, L. G.; Valdimarsdottir, U. A.; Fall, K.; Rider, J. R.; Lockley, S. W.; Schernhammer, E.; Mucci, L. A.	Circadian disruption, sleep loss, and prostate cancer risk: a systematic review of epidemiologic studies	Disruption of the circadian system has been hypothesized to increase cancer risk, either because of direct disruption of the molecular machinery generating circadian rhythms or because of disruption of parameters controlled by the clock such as melatonin levels or sleep duration. This hypothesis has been studied in hormone-dependent cancers among women, but data are sparse about potential effects…	2012	Cancer Epidemiology, Biomarkers and Prevention	21	7	1002-11	22564869	10.1158/1055-9965.Epi-12-0116		no meta-analysis
Short, S.; Short, J.; Sharman, E.	The effects of shift work on nurses: implications for Australian hospitals	This review of Australian and international research on the effects of shift work on nurses reveals that there is neither a wide nor a growing body of information on shift work in nursing. Shift work in nursing has been the subject of only three substantial studies overseas, and none in Australia. Although research indicates that there are negative physiological, psychological and social conseque…	1988	Australian Health Review	11	4	277-283				Not a systematic review
Shives, B.	Bet 2: Is shift work bad for you?	A shortcut review was carried out to establish whether night shift working worsens health and shortens life. 127 papers were found using the reported searches, of which one systematic review presented the best evidence to answer the clinical question. The author, date and country of publication, patient group studied, study type, relevant outcomes, results and study weaknesses of this paper are t…	2013	Emergency Medicine Journal	30	10	859		10.1136/emermed-2013-203100.2		Duplicate
Shariat, A.; Tamrin Sh, B. M.; Daneshjoo, A.; Sadeghi, H.	The adverse health effects of shift work in relation to risk of illness/disease: A review	Biological rhythm of sleeping is a natural disparity in an organism corresponding to and in reply to cyclic environmental changes, such as daylight hours and hours of darkness or elevated and low down flow. There is some evidence, based upon epidemiological studies as well as studies upon smaller groups of subjects, that individuals who work during the night and sleep during the daytime show cogn…	2015		42	1	63-72		10.1515/amb-2015-0009		no meta-analysis
Schwarz, C.; Pedraza-Flechas, A. M.; Lope, V.; Pastor-Barriuso, R.; Pollan, M.; Perez-Gomez, B.	Gynaecological cancer and night shift work: A systematic review	Night shift work can affect hormonal balance, and so might be a risk factor for gynaecological malignancies. This report presents a systematic review on the association between this occupational exposure and the incidence of gynaecological cancers other than breast cancer. We searched for original articles addressing this issue in PubMed/MEDLINE, EMBASE and Web of Science, and used the Newcastle-…	2018	Maturitas	110		21-28	29563031	10.1016/j.maturitas.2018.01.008		no meta-analysis
Sakamoto, Y. S.; Porto-Sousa, F.; Salles, C.	[Prevalence of obstructive sleep apnea in shift workers: a systematic review]	The obstructive sleep apnea (OSA) is one of the most common sleep disorders and is associated with increased risk for obesity, hypertension and cardiovascular event. The present study aimed to investigate the prevalence of OSA in shift workers. The systematic literature review was performed using the descriptors "sleep apnea" and "shift work", in the databases PubMed, PubMed Central, Biblioteca V…	2018		23	10	3381-3392	30365857	10.1590/1413-812320182310.21362018		foreign language (except spanish and french)
Reutrakul, S.; Anothaisintawee, T.; Thakkinstian, A.; Van Cauter, E.	Sleep disturbances compared to traditional risk factors for incident diabetes: Systematic review and meta-analysis	Sleep disturbances have been linked to increased risk of incident diabetes but their effect size relative to that of the traditional risk factors is unknown. Therefore, a systematic review and metaanalysis were performed to compare the relative risk of incident diabetes associated with sleep disturbances to traditional risk factors. Studies were identified from Medline and Scopus. Meta-analysis w…	2014	Journal of Sleep Research	23		146		10.1111/jsr.12213		abstract only
Rau, Renate; Buyken, Dajana	Der aktuelle Kenntnisstand Ã¼ber Erkrankungsrisiken durch psychische Arbeitsbelastungen: Ein systematisches Review Ã¼ber Metaanalysen und Reviews = Current status of knowledge about health risk from mental workload: Evidence based on a systematic review of reviews	A healthy job design presupposes knowledge about the potential risks of workload. Therefore, this study assessed meta-analyses and systematic reviews addressing the risk of mental as well as somatic illness relative to psychosocial work factors. Meta-analyses and systematic reviews were identified by a systematic search of PubMed, PsycINFO, PSYNDEX, and Web of Science databases. Psychosocial work…	2015		59	3	113-129	2015-29717-001	10.1026/0932-4089/a000186		foreign language (except spanish and french)
Rau, R.; Buyken, D.	Current Status of Knowledge About Health Risk From Mental Workload: Evidence Based on a Systematic Review of Reviews	A healthy job design presupposes knowledge about the potential risks of workload. Therefore, this study assessed meta-analyses and systematic reviews addressing the risk of mental as well as somatic illness relative to psychosocial work factors. Meta-analyses and systematic reviews were identified by a systematic search of PubMed, PsycINFO, PSYNDEX, and Web of Science databases. Psychosocial work…	2015		59	3	113-129	WOS:000357285200001	10.1026/0932-4089/a000186		foreign language (except spanish and french)
Puligheddu, M.; Conti, S.; Campagna, M.; Meloni, M.; Pau, M.; Cocco, P.; Marrosu, F.	Cancer risk among shift workers: A review	Introduction: According to IARC, shift work resulting in disruption of circadian rhythm is a probable human carcinogen (Group 2 A). Methods: We examined the scientific literature on the carcinogenic risk among shift workers for risk assessment purposes. Results: Clock genes polymorphisms might contribute with suppression of melatonin synthesis, immunosuppression from sleep deprivation, individual…	2012	Giornale Italiano di Medicina del Lavoro ed Ergonomia	34	3	624-626				foreign language (except spanish and french)
Pryce, C.	Impact of shift work on critical care nurses	Shift work is a common practice in the health care field to maintain 24-hour patient care. The purpose of this article is to recognize the negative impact of shift work on critical care nurses, and identify strategies to mitigate these effects. A review of the literature was completed, using the search terms: 'shift work, 'critical care', impact, and health. The literature revealed that shift wor…	2016		27	4	17-21				No quantitative risk measure
Perbellini, L.; Zonzin, C.; Baldo, M.	[Analysis of body mass index in different sector workers for over ten years]	A critical review of the literature on obesity and overweight underlines that a low educational level, a low social-economic status, certain working conditions, the lack of physical activity in leisure time, together with the availability of food, are the main factors favouring increased prevalence of obesity. Certain jobs also contribute significantly to this problem. Automation, the use of mach…	2010	Giornale Italiano di Medicina del Lavoro ed Ergonomia	32	4 Suppl	104-106				foreign language (except spanish and french)
Perbellini, L.	Job as a risk factor for obesity... and the contrary	Background: Obesity constitutes a risk for several vascular, metabolic and neoplastic diseases. In industrialised countries, but more and more in developing countries too, the prevalence of obesity is increasing. Body Mass Index and circumference of the abdomen are the two simplest and most utilized methods of measuring the degree of obesity in an individual and of comparing selected groups with …	2004	Medicina del Lavoro	95	3	211-222				foreign language (except spanish and french)
Parkes, K. R.	Shift schedules on North Sea oil/gas installations: A systematic review of their impact on performance, safety and health	Continuous production processes on North Sea installations necessitate extended work schedules; 2-week offshore tours (alternating with shore breaks), 12. h shifts and rapid day/night shift changes are inherent features of offshore work. These intensive rosters, worked in a demanding physical and psychosocial environment, are potential sources of fatigue and impaired performance among offshore pe…	2012		50	7	1636-1651		10.1016/j.ssci.2012.01.010		no meta-analysis
Pahwa, M.; LabrÃ¨che, F.; Harris, M. A.; Kim, J.; Song, C.; Demers, P. A.	Shiftwork and breast cancer: Epidemiology, burden, and implications for prevention	Introduction Approximately one in five workers globally work night, evening, or rotating shifts. Shiftwork involving circadian disruption is a probable carcinogen for breast cancer. Our objective was to synthesise the current state of the epidemiological literature, report on shiftwork-associated breast cancer burden in Canada, and discuss implications for prevention. Methods A search was conduct…	2018	Occupational and Environmental Medicine	75		A490		10.1136/oemed-2018-ICOHabstracts.1395		abstract only
Pahwa, M.; Labreche, F.; Demers, P. A.	Night shift work and breast cancer risk: what do the meta-analyses tell us?	Objectives This paper aims to compare results, assess the quality, and discuss the implications of recently published meta-analyses of night shift work and breast cancer risk. Methods A comprehensive search was conducted for meta-analyses published from 2007-2017 that included at least one pooled effect size (ES) for breast cancer associated with any night shift work exposure metric and were acco…	2018	Scandinavian Journal of Work, Environment and Health	44	4	432-435	29790566	10.5271/sjweh.3738		review of reviews
Orpella, Xavier; Gonzalez, Josep Anton; Prat, Noemi; Ramirez, Laura; Guerrero, Alex	P309Systematic review of the relationship between shift or night work as risk factors for health	IntroductionUsually night and shift work have been associated with insomnia and fatigue. The current industry model implies the existence of many groups of night workers. For this reason we consider of interest to conduct a systematic review to evaluate the relationship between shift or night work as risk factors for health.ObjectivesEvaluate the relationship between shift or night work as a risk…	2016	Occupational and Environmental Medicine	73	Suppl 1	A225	1827891506; PQ0003697197	http://dx.doi.org/10.1136/oemed-2016-103951.624		Duplicate
Orpella, X.; Gonzalez, J. A.; Prat, N.; RamÃ­rez, L.; Guerrero, A.	Systematic review of the relationship between shift or night work as risk factors for health	Introduction Usually night and shift work have been associated with insomnia and fatigue. The current industry model implies the existence of many groups of night workers. For this reason we consider of interest to conduct a systematic review to evaluate the relationship between shift or night work as risk factors for health. Objectives Evaluate the relationship between shift or night work as a r…	2016	Occupational and Environmental Medicine	73		A225		10.1136/oemed-2016-103951.624		abstract only
Olsen, O.; Kristensen, T. S.	Impact of work environment on cardiovascular diseases in Denmark	Study objective - The aim was to estimate the quantitative impact of working conditions on cardiovascular diseases in Denmark. Design - The study was based on a review of recent epidemiological research publications in which relative risks were estimated and risk factor prevalences were determined. The impact of working conditions was quantified by means of aetiological fractions. Setting - The a…	1991	Journal of Epidemiology and Community Health	45	1	2019-04-10				Not a systematic review
Morin, C. M.; Jarrin, D. C.	Epidemiology of insomnia: Prevalence, course, risk factors, and public health burden	This article summarizes recent epidemiologic evidence on insomnia, including its prevalence, incidence, and risk factors, as well as its course and consequences. Insomnia is a significant public health problem. It is a highly prevalent condition, both as a symptom and a syndrome, and is often a persistent condition over time. Its persistence is associated with increased risk for mental, physical,…	2013	Sleep Medicine Clinics	8	3	281-297		10.1016/j.jsmc.2013.05.002		Not a systematic review
Min Woo, J.; Postolache, T. T.	Mood disorders and suicide	This chapter reviews the evidence estimating an impact of occupational factors on mood disorders and suicide, and the efficacy of interventions. This review is based on literature searches using Medline and Psych INFO from 1966 to 2007 (keywords: work stress, job insecurity, job strain, shift work, violence, occupational health, mood disorders, depression, and suicide). To establish the relations…	2009				161-182				No quantitative risk measure
McElvenny, D.; Crawford, J.; Davis, A.; Dixon, K.; Alexander, C.; Cowie, H.; Cherrie, J.	A review of the impact of shift-work on occupational cancer	The International Agency for Research on Cancer has classified shift-work involving circadian disruption as probably carcinogenic in humans, with evidence strongest for long-term female night workers and breast cancer. It regarded the epidemiological data as being limited by possible confounding and inconsistent definitions of shift-work. Epidemiological reviews and studies reporting mechanistic …	2016	Occupational and Environmental Medicine	73		A225		10.1136/oemed-2016-103951.623		abstract only
Marqueze, E. C.; UlhÃ´a, M. A.; Moreno, C. R.	Irregular working times and metabolic disorders among truck drivers: a review	A number of studies to better understand the complex physiological mechanism involved in regulating body weight have been conducted. More specifically, the hormones related to appetite, leptin and ghrelin, and their association to obesity have been a focus of investigation. Circadian patterns of these hormones are a new target of research. The behaviour of these hormones in individuals subject to…	2012		41 Suppl 1		3718-3725				Not a systematic review
Margaritis, M.; Mentis, A. F.; Riza, E.; Linos, A.	The relationship of shift-work with cancer	Shift-work is defined as work in which one employee is changed with another employee in work delivery, while the function of the business is continuous. Approximately 15-20% of the working population in Europe and the USA is involved in shift-work, mainly in the fields of health care, industry, communication and entertainment. In 2007, the International Agency for Research on Cancer (IARC) conclu…	2010		27	6	879-890				foreign language (except spanish and french)
Marcinkiewicz, A.; Radomska, A.; Hanke, W.; Walusiak-Skorupa, J.	[Can diabetes be treated as an indirectly work-related disease?]	In this article the authors attempted to analyze the arguments for considering diabetes as a work-related disease. An overview of literature has been done out of articles published in the years 1980-2016, with the use of combination of key words referring to employment, workplace, and diabetes. The PubMed database was the source of data. The authors indicate that the following arguments are in fa…	2017	Medycyna Pracy	68	5	667-675	28644487	10.13075/mp.5893.00584		foreign language (except spanish and french)
Abtahinezhadmoghaddam, F.	The effect of night shift and melatonin imbalance on neurological situations of critical care nurses: A literature review	Introduction Due to the special role of critical care nurses as a key member of the medical team and their direct communication with patients and other health-care community, their health is very important. Therefore, this review was done to determine the effect of night shift and melatonin imbalance on neurological situations of critical care nurses. Methods This review conducted on 15 studies w…	2017		21	1			10.1186/s13054-017-1630-4		Wrong outcomes
Almeida, C. M. O. D.; Malheiro, A.	Sleep, immunity and shift workers: A review	To date, shift workers represent between 15% and 25% of the modern day workforce. Work time poses a great challenge to workers as it requires that they balance productivity and sleep time between shifts. As a result, these workers experience chronic sleep deprivation with increased fatigue and drowsiness due to this sleep deprivation. The impact of this kind of work on the immune system is not ye…	2016		9	3	164-168		10.1016/j.slsci.2016.10.007		Wrong outcomes
Anjum, B.; Singh, R. B.; Verma, N.; Singh, R.; Mahdi, A. A.; Singh, R. K.; de Meester, F.; Wilczynska, A.; Takahashi, T.; Dharwadkar, S.; Wilson, D. W.	Associations of circadian disruption of sleep and nutritional factors with risk of cancer	Background: Daily entrainment of the human circadian clock is important for good human health. In previous studies, shift work has been linked to higher risk of chronic diseases, including certain types of cancers. Exposure to light at night suppresses the physiologic production of melatonin, a hormone that has antiproliferative effects on intestinal cancers. In the present review, we examine the…	2012		5	SUPPL.1	124-135		10.2174/1876396001205010124		Not a systematic review
Apostolopoulos, Y.; SÃ¶nmez, S.; Shattell, M. M.; Belzer, M.	Worksite-induced morbidities among truck drivers in the United States	A critical review was conducted of social, psychological, and health science literature on the array of health risks and morbidities of truckers. Multilevel worksite-induced strains (e.g., long work hours and fatigue, shift work and sleep deprivation, postural fatigue and exposure to noise and vibration, sedentary lifestyle and unhealthy diet, exposure to diesel exhaust fumes, and other occupatio…	2010		58	7	285-296		10.3928/08910162-20100625-01		not shift work or long work hours
Bennett, S.; Smith, P.; Wedderburn, A. A.	Towards a synthesis of research findings for application with shiftworkers		1982	Journal of Human Ergology	11 Suppl		13-19				Not a systematic review
Bos, S. C.; Macedo, A. F.	Literature review on Insomnia (2010â€“2016)	The present literature review investigated the recent knowledge/ findings on Insomnia, the most prevalent sleep disorder in the general population. Insomnia consequences included mortality risk, physical and mental problems, particularly depression, cognitive impairment, work-related problems such as accidents, injuries, absenteeism, lower productivity and diminished job satisfaction. Female gend…	2019	Biological Rhythm Research	50	1	94-163		10.1080/09291016.2017.1413766		no meta-analysis
Chau, Y. M.; West, S.; Mapedzahama, V.	Night work and the reproductive health of women: an integrated literature review	INTRODUCTION: The aim of this review was to synthesize current evidence on the effects of night work on the major stages of women's reproductive health, specifically the menstrual cycle, fertility, pregnancy, and menopause. Current understanding suggests that night work (work that causes disruption of a worker's circadian [day/night] rhythms) adversely affects workers' health and well-being. A co…	2014		59	2	113-26	24134398	10.1111/jmwh.12052		no meta-analysis
Davis, S.; Mirick, D. K.	Circadian disruption, shift work and the risk of cancer: A summary of the evidence and studies in Seattle	There is increasing interest in the possibility that disruption of normal circadian rhythm may increase the risk of developing cancer. Persons who engage in nightshift work may exhibit altered nighttime melatonin levels and reproductive hormone profiles that could increase the risk of hormone-related diseases, including breast cancer. Epidemiologic studies are now beginning to emerge suggesting t…	2006	Cancer Causes and Control	17	4	539-545		10.1007/s10552-005-9010-9		Not a systematic review
Dembe, A. E.; Yao, X.	Why do female workers have a greater risk of long-term chronic disease compared to men?	Introduction Recent studies suggest that female workers face a greater risk of long-term chronic disease than male workers. A 2008 Mexican study indicated that older female workers have an elevated prevalence of arthritis, diabetes, and hypertension compared to men. A recent U. S. study showed that women working long hours have an elevated risk for chronic disease later in life compared to men. S…	2018	Occupational and Environmental Medicine	75		A530-A531		10.1136/oemed-2018-ICOHabstracts.1503		abstract only
Deng, N.; Haney, N. M.; Kohn, T. P.; Pastuszak, A. W.; Lipshultz, L. I.	The Effect of Shift Work on Urogenital Disease: a Systematic Review	PURPOSE OF REVIEW: Non-standard shift work schedules negatively impact the overall health of shift workers, and several studies have shown that shift work, specifically, is detrimental to urogenital health. The aims of this study are to systematically review the literature and determine the effect of shift work on the outcomes of hypogonadism, male infertility, lower urinary tract symptoms, and u…	2018		19	8	57	29808235	10.1007/s11934-018-0815-y		no meta-analysis
Doi, Y.	An epidemiologic review on occupational sleep research among Japanese workers	Epidemiologic sleep research on Japanese workers has been increasing in recent years. It is timely to give an overview of the sleep issues facing the Japanese working population by reviewing the accumulated epidemiological evidence, which will contribute to the promotion of a sound occupational health policy and the development of occupational sleep research in epidemiology. This paper reviews 24…	2005	Industrial Health	43	1	2019-03-10	15732297			no meta-analysis
Engel, C. L.; Sharima Rasanayagam, M.; Gray, J. M.; Rizzo, J.	Work and Female Breast Cancer: The State of the Evidence, 2002-2017	The authors undertook a scoping review to assess the literature from 2002 to 2017 on the relationship between occupation and female breast cancer. Case-control, cohort, and meta-analytic studies suggest that women working as flight attendants, in medical professions, some production positions, sales and retail, and scientific technical staff are likely to have elevated risk of breast cancer. In a…	2018	New Solutions: A Journal of Environmental and Occupational Health Policy	28	1	55-78	29658425	10.1177/1048291118758460		review of reviews
Erren, T. C.; Falaturi, P.; Morfeld, P.; Knauth, P.; Reiter, R. J.; Piekarski, C.	Shift work and cancer: the evidence and the challenge	BACKGROUND: In 2007, the International Agency for Research on Cancer (IARC) classified shift work with circadian disruption or chronodisruption as a probable human carcinogen. Short-term disturbances of biological 24-hour-rhythms following exposures to light and darkness at unusual times are well-known as "jet-lag" and "shift-lag" symptoms. However, that chronic disturbances or disruptions of tim…	2010		107	38	657-62	20953253	10.3238/arztebl.2010.0657		Not a systematic review
Erren, T. C.; Morfeld, P.; Foster, R. G.; Reiter, R. J.; Gross, J. V.; Westermann, I. K.	Sleep and cancer: Synthesis of experimental data and meta-analyses of cancer incidence among some 1,500,000 study individuals in 13 countries	Sleep and its impact on physiology and pathophysiology are researched at an accelerating pace and from many different angles. Experiments provide evidence for chronobiologically plausible links between chronodisruption and sleep and circadian rhythm disruption (SCRD), on the one hand, and the development of cancer, on the other. Epidemiological evidence from cancer incidence among some 1 500 000 …	2016	Chronobiology International	33	4	325-350	WOS:000379537300001	10.3109/07420528.2016.1149486		not shift work or long work hours
Farrow, A.; Reynolds, F.	Health and safety of the older worker	BACKGROUND: In the UK, increasing numbers of paid employees are over 60 years with further increases expected as the state pension age rises. Some concern surrounds possible increased work-related illness and accidents for people working beyond the age of 60. AIMS: To identify the available evidence for health and safety risks of workers over age 60 years with respect to factors associated with i…	2012	Occupational Medicine (Oxford, England)	62	1	2019-04-11	22201131	10.1093/occmed/kqr148		Wrong outcomes
Fenga, C.	Occupational exposure and risk of breast cancer (Review)	Breast cancer is a multifactorial disease and the most commonly diagnosed cancer in women. Traditional risk factors for breast cancer include reproductive status, genetic mutations, family history and lifestyle. However, increasing evidence has identified an association between breast cancer and occupational factors, including environmental stimuli. Epidemiological and experimental studies demons…	2016		4	3	282-292		10.3892/br.2016.575		no meta-analysis
Fernandez, R. C.; Marino, J. L.; Varcoe, T. J.; Davis, S.; Moran, L. J.; Rumbold, A. R.; Brown, H. M.; Whitrow, M. J.; Davies, M. J.; Moore, V. M.	Fixed or Rotating Night Shift Work Undertaken by Women: Implications for Fertility and Miscarriage	This review summarizes the evidence concerning effects of night shift work on women's reproductive health, specifically difficulty in conceiving and miscarriage. We distinguish between fixed night shift and rotating night shift, as the population subgroups exposed, the social and biological mechanisms, and the magnitude of effects are likely to differ; of note, women working fixed night shift are…	2016	Seminars in Reproductive Medicine	34	2	74-82	26854708	10.1055/s-0036-1571354		Not a systematic review
Figueiro, M. G.; White, R. D.	Health consequences of shift work and implications for structural design	The objective of the study was to perform a literature review on the health consequences of working rotating shifts and implications for structural design. A literature search was performed in June 2012 and a selection of the most relevant peer-review articles was included in the present review. Shift workers are more likely to suffer from a circadian sleep disorder characterized by sleepiness an…	2013	Journal of Perinatology	33	SUPPL. 1	S17-S23		10.1038/jp.2013.7		Not a systematic review
Folkard, S.	Shift work, safety, and aging	It has long been recognized that older shift workers may have shorter and more disturbed day sleeps between successive night shifts than their younger colleagues. This has given rise to considerable concern over the safety of aging shift workers because of the increasing age of the work force and increases in retirement age. Because there have been no direct studies of the combined effects of shi…	2008	Chronobiology International	25	2019-02-03	183-198		10.1080/07420520802106694		Not a systematic review
Folkard, S.; Lombardi, D. A.; Tucker, P. T.	Shiftwork: Safety, sleepiness and sleep	This brief paper reviews the available published literature on shiftwork and safety that allows the relative risk of "accidents" or injuries associated with specific features of shift systems to be estimated. Three main trends in risk are discussed, namely that (i) risk is higher on the night shift, and to a lesser extent the afternoon shift, than on the morning shift, (ii) risk increases over a …	2005	Industrial Health	43	1	20-23		10.2486/indhealth.43.20		Not a systematic review
Fossum, I. N.; Bjorvatn, B.; Waage, S.; Pallesen, S.	Effects of shift and night work in the offshore petroleum industry: a systematic review	Shift and night work are associated with several negative outcomes. The aim of this study was to make a systematic review of all studies which examine effects of shift and night work in the offshore petroleum industry, to synthesize the knowledge of how shift work offshore may affect the workers. Searches for studies concerning effects on health, sleep, adaptation, safety, working conditions, fam…	2013	Industrial Health	51	5	530-44	23803497			Wrong outcomes
Ghee, L. K.; Kooi, C. W.	A review of metabolic syndrome research in Malaysia	Seventy-three articles related to metabolic syndrome were found in a search through databases dedicated to indexing all literature with original data involving the Malaysian population between years 2000 and 2015. Metabolic syndrome affects 25 to 40% of adult population of Malaysia with the risk increasing with age. Obese children are also at risk. Indian ethnicity has the highest rates, followed…	2016	Medical Journal of Malaysia	71		20-28				no meta-analysis
Goulet, L.; Theriault, G.	Association between spontaneous abortion and ergonomic factors. A literature review of the epidemiologic evidence	This article presents a literature review of seven epidemiologic studies which address the issue of spontaneous abortion and ergonomic factors. The following four ergonomic factors are analyzed: (i) shift work, (ii) piece work, (iii) posture, (iv) heavy lifting and physical effort. Among these factors, the last, heavy lifting and physical effort, is the only that seems to be associated with an in…	1987	Scandinavian Journal of Work, Environment and Health	13	5	399-403				Not a systematic review
Harrington, J. M.	Shift work and health--a critical review of the literature on working hours	Working outside normal hours either by extended days or shift work is a fact of industrial society. Its economic advantages must be weighed against detrimental effects on the individual worker in the form of circadian rhythm disturbance, poorer quality and quantity of sleep and increased fatigue. The link between shift work and increased cardiovascular morbidity and mortality has strengthened in …	1994	Annals of the Academy of Medicine, Singapore	23	5	699-705				Not a systematic review
Harris, R.; Sims, S.; Parr, J.; Davies, N.	Impact of 12 h shift patterns in nursing: A scoping review	Objectives: To provide a comprehensive scoping review of evidence of the impact and effectiveness of 12 h shifts in the international nursing literature, supplemented by a. review of evidence in other, non-nursing related industries. Data sources: A search of the academic literature was undertaken in electronic databases (AMED, MEDLINE, CINAHL, Psychlnfo, Scopus, HMIC, the Cochrane Library, Busin…	2015	International Journal of Nursing Studies	52	2	605-634	WOS:000348882200012	10.1016/j.ijnurstu.2014.10.014		Wrong outcomes
Hruby, A.; Manson, J. E.; Qi, L.; Malik, V. S.; Rimm, E. B.; Sun, Q.; Willett, W. C.; Hu, F. B.	Determinants and Consequences of Obesity	OBJECTIVES: To review the contribution of the Nurses' Health Studies (NHS and NHS II) in addressing hypotheses regarding risk factors for and consequences of obesity. METHODS: Narrative review of the publications of the NHS and NHS II between 1976 and 2016. RESULTS: Long-term NHS research has shown that weight gain and being overweight or obese are important risk factors for type 2 diabetes, card…	2016	American Journal of Public Health	106	9	1656-1662		10.2105/AJPH.2016.303326		Not a systematic review
Itani, O.; Kaneita, Y.	The association between shift work and health: a review	We examined previously published systematic review studies on associations between shift work and health, using the PubMed (MEDLINE) database for our literature search. We eventually selected 30 studies: 2 studies on sleep disorders, 7 on cancer, 7 on metabolic endocrine disorders, 7 on reproduction, 4 on cardiovascular disease, 1 on gastrointestinal disorders, and 2 on the types of shift work an…	2016	Sleep and Biological Rhythms	14	3	231-239		10.1007/s41105-016-0055-9		review of reviews
Kristensen, T. S.	Work environment and cardiovascular diseases. A short review of the literature		1989		11	SUPPL.	120-133				no meta-analysis
Mahathevan, R.	Overview of shift work in developing countries		1982	Journal of Human Ergology	11 Suppl		139-145				Not a systematic review
Luciana Torquati, Tracy Kolbe-Alexander Wendy Brown	Shift work and mental health outcomes: systematic review and meta-analysis										Duplicate
Lin, Wei An; Tu, Yu Kang; Chen, Pau Chung; Guo, Yue Leon	P307Shift work and prostate cancer risk: a systematic review and meta-analysis	BackgroundIncreasing number of observational studies suggests that shift work is associated with prostate cancer. However, the results remain controversial. We conducted a meta-analysis including either studies that directly assessed shift work or those that assessed shift work-related occupations to clarify the association.MethodsRelevant studies were identified by searching 3 databases through …	2016	Occupational and Environmental Medicine	73	Suppl 1	A224	1827890995; PQ0003697195	http://dx.doi.org/10.1136/oemed-2016-103951.622		Duplicate
Lin, W. A.; Tu, Y. K.; Chen, P. C.; Guo, Y. L.	Shift work and prostate cancer risk: A systematic review and meta-analysis	Background Increasing number of observational studies suggests that shift work is associated with prostate cancer. However, the results remain controversial. We conducted a meta-analysis including either studies that directly assessed shift work or those that assessed shift work-related occupations to clarify the association. Methods Relevant studies were identified by searching 3 databases throu…	2016	Occupational and Environmental Medicine	73		A224		10.1136/oemed-2016-103951.622		abstract only
Leonardi, G. C.; Rapisarda, V.; Marconi, A.; Scalisi, A.; Catalano, F.; Proietti, L.; Travali, S.; Libra, M.; Fenga, C.	Correlation of the risk of breast cancer and disruption of the circadian rhythm (Review)	Breast cancer is the worldwide leading cause of cancer incidence among women. Night shift work exposure has been recently considered one of the significant breast cancer risk factors in industrialized countries. The mechanisms by which this work exposure may be responsible for cancer development is still discussed. In the last 15 years, many authors have paid attention to the relationship between…	2012	Oncology Reports	28	2	418-428		10.3892/or.2012.1839		no meta-analysis
Lee, H. E.; Lee, J.; Jang, T. W.; Kim, I. A.; Park, J.; Song, J.	The relationship between night work and breast cancer	Background: Since the International Agency for Research on Cancer classified shift work that involves circadian disruption as "probably carcinogenic to humans," there has been growing concern on the relationship between night work and breast cancer. In Korea, about 10-15% of workers are engaged in night-shift work, and breast cancer is one of the most common cancers in women. The purpose of this …	2018		30		11	29445504	10.1186/s40557-018-0221-4		no meta-analysis
Lawson, C.	Reproductive effects of working night and rotating shifts	Objectives Recent studies suggest that shift workers who experience exposure to light at night could be at increased risk for adverse reproductive outcomes. Method Defined by cyclical patterns of circulating hormones, the reproductive system is vulnerable to shifts in circadian rhythms, either through sleep disturbances, altered melatonin production, exposure to light at night, or some other mech…	2014	Occupational and Environmental Medicine	71		A122		10.1136/oemed-2014-102362.386		abstract only
Kristensen, T. S.	Cardiovascular diseases and the work environment. A critical review of the epidemiologic literature on nonchemical factors	This is the first of two articles reviewing the epidemiologic research on cardiovascular disease (CVD) and the work environment. It deals with a number of nonchemical factors, ie, physical inactivity at work, stressors at work, shift work, noise, cold, heat, and electromagnetic fields and waves. First the methodological quality of each of the empirical studies is assessed on the basis of epidemio…	1989	Scandinavian Journal of Work, Environment and Health	15	3	165-179				no meta-analysis
Knutsson, A.	Shift work and coronary heart disease	Previous research on the medical consequences of shift work has mainly been concerned with sleep disorders and gastrointestinal disturbances. Cardiovascular disease has not been clearly implicated. The objective of the present study was to investigate a possible association between shift work and Coronary Heart Disease (CHD), which is the most common cause of death in industrialized countries. Pr…	1989		17	44	1936-01-01				Not a systematic review
Kolstad, H. A.	Nightshift work and risk of breast cancer and other cancers--a critical review of the epidemiologic evidence	OBJECTIVES: This systematic review concerns the role of nightshift work in the risk of breast cancer or other cancers. METHODS: Studies that specifically included information on nightshift or shift work and reported cancer occurrence were focused upon. A systematic search of Medline and the Science Citation Index was conducted until May 2007. The quality of each paper was discussed with respect t…	2008	Scandinavian Journal of Work, Environment and Health	34	1	2019-05-22	18427694			Duplicate
Kolstad, H. A.	Nightshift work and risk of breast cancer and other cancers - a critical review of the epiderniologic evidence	Objectives This systematic review concerns the role of nightshift work in the risk of breast cancer or other cancers. Methods Studies that specifically included information on nightshift or shift work and reported cancer occurrence were focused upon. A systematic search of Medline and the Science Citation Index was conducted until May 2007. The quality of each paper was discussed with respect to …	2008		34	1	2019-05-22	WOS:000255142800002	10.5271/sjweh.1194		no meta-analysis
Knutsson, A.; Kempe, A.	Shift work and diabetes--a systematic review	Diabetes mellitus is a chronic disease, which has an increasing trend all over the world. Type 2 diabetes constitutes 90% of all diabetes. It is associated with weight gain and insulin resistance. Research during recent years has suggested that shift work could be a risk factor of type 2 diabetes. Since shift work is becoming more common, it could contribute to the increasing trend of diabetes. I…	2014	Chronobiology International	31	10	1146-51	25290038	10.3109/07420528.2014.957308		no meta-analysis
Knutsson, A.; Boggild, H.	Gastrointestinal disorders among shift workers	OBJECTIVE: Our aim was to review published literature on the association between shift work and gastrointestinal (GI) disorders. METHODS: A systematic review of the literature was conducted of studies that have reported GI symptoms and diseases among shift workers. We used Medline to search for articles from 1966-2009. Next, we manually searched articles in the reference list of each article and …	2010	Scandinavian Journal of Work, Environment and Health	36	2	85-95	20101379			no meta-analysis
Khan, S.; Duan, P.; Yao, L.; Hou, H.	Shiftwork-mediated disruptions of circadian rhythms and sleep homeostasis cause serious health problems	Shiftwork became common during the last few decades with the growing demands of human life. Despite the social inactivity and irregularity in habits, working in continuous irregular shifts causes serious health issues including sleep disorders, psychiatric disorders, cancer, and metabolic disorders. These health problems arise due to the disruption in circadian clock system, which is associated w…	2018		2018				10.1155/2018/8576890		Not a systematic review
Keller, S. M.	Effects of extended work shifts and shift work on patient safety, productivity, and employee health	It is estimated 1.3 million health care errors occur each year and of those errors 48,000 to 98,000 result in the deaths of patients (Barger et al., 2006). Errors occur for a variety of reasons, including the effects of extended work hours and shift work. The need for around-the-clock staff coverage has resulted in creative ways to maintain quality patient care, keep health care errors or adverse…	2009		57	12	497-502; quiz 503-504		10.3928/08910162-20091116-01		Not a systematic review
Kecklund, G.; Axelsson, J.	Health consequences of shift work and insufficient sleep	This review summarises the literature on shift work and its relation to insufficient sleep, chronic diseases, and accidents. It is based on 38 meta-analyses and 24 systematic reviews, with additional narrative reviews and articles used for outlining possible mechanisms by which shift work may cause accidents and adverse health. Evidence shows that the effect of shift work on sleep mainly concerns…	2016	BMJ	355		i5210	27803010	10.1136/bmj.i5210		review of reviews
Jakobsson, K.; Gustavsson, P.	0284Occupational exposure and stroke - A critical review of shift work, and work-related psychosocial risk factors	OBJECTIVES: Stroke is the third most common cause of death in developed countries, exceeded only by coronary heart disease and cancer, but there is still little knowledge on occupational risk factors. A systematic critical review was performed to assess the strength of evidence for causal associations between work-related psychosocial risk factors, shift work and stroke. METHOD: Literature on str…	2014	Occupational and Environmental Medicine	71 Suppl 1		A100-1		10.1136/oemed-2014-102362.315		Duplicate
Jakobsson, K.; Gustavsson, P.	Occupational exposure and stroke-A critical review of shift work, and work-related psychosocial risk factors	Objectives Stroke is the third most common cause of death in developed countries, exceeded only by coronary heart disease and cancer, but there is still little knowledge on occupational risk factors. A systematic critical review was performed to assess the strength of evidence for causal associations between work-related psychosocial risk factors, shift work and stroke. Method Literature on strok…	2014	Occupational and Environmental Medicine	71		A100-A101		10.1136/oemed-2014-102362.315		abstract only
Ijaz, S. I.; Verbeek, J.; Ojajaarvi, A.; Neuvonen, K.	Correlations between night shift work and the development of breast cancer: Systematic review	Objective Night work and shift work are among the most prevalent occupational exposures. It is postulated that night work can result in a higher risk of breast cancer. There is uncertainty in evidence from previous research to implicate night work in causing breast cancer. We did a systematic review to assess the strength of association between exposure to night shift work and breast cancer incid…	2013	Occupational and Environmental Medicine	70				10.1136/oemed-2013-101717.354		abstract only
Hughes, Robie V.	Nurse Shift Work: A Systematic Review...International Conference on Cancer Nursing (ICCN) July 8-11, 2015. Vancouver, Canada		2015	Cancer Nursing	38		S20-S20	108592137. Language: English. Entry Date: 20180411. Revision Date: 20180411. Publication Type: journal article			Duplicate
Hughes, R. V.	Nurse shift work: A systematic review	Aim: To analyze nurse shift work articles published during the last 10 years to summarize health issues associated with shift work, identify nurse and patient safety risks related to shift work, and to identify strategies to reduce health risks and improve quality of life and patient care. Design: A systematic review of the literature. Method: An electronic literature search for â€œNurse Shift Wo…	2015	Cancer Nursing	38	4	S20		10.1097/NCC.0000000000000287		abstract only
Huang, C.; Hu, Z.; Huang, J.; Gu, D.	Shift work and risk of metabolic syndrome: A meta-analysis of cohort studies	Objective Accumulating epidemiological studies have suggested that shift work would increase risk of metabolic syndrome (MS), but the results are controversial. We performed a meta-analysis to summarize the evidence relating shift work and risk of MS. Methods Articles were systematically searched in PubMed, EMbase and the Cochrane Library Database up to May 2014. And reference lists of the retrie…	2014		129		21				abstract only
Hu, Z.; Huang, C.; Huang, J.; Gu, D.	Shift work and risk of diabetes: A meta-analysis of prospective studies	Objective The aim of this meta-analysis was to synthesize the evidence on the potential relationship between shift work and diabetes. Methods We searched PubMed, EMBASE, and the Cochrane 22 Epidemiology and Prevention of Cardiovascular Disease Library up to May 2014 and references of relevant retrieved articles for studies comparing incidence of diabetes between workers in shift work and those wi…	2014		129		21-22				abstract only
Horakova, D.; Bouchalova, K.; Cwiertka, K.; Stepanek, L.; Vlckova, J.; Kollarova, H.	Risks and protective factors for triple negative breast cancer with a focus on micronutrients and infections	Triple negative breast cancer (TNBC) is an aggressive form of breast cancer (BC) with a poor prognosis. Second, patients cannot benefit from targeted therapy, except for those with BRCA1/2 mutations, for whom poly (ADP-ribose) polymerase (PARP) inhibition therapy using olaparib has recently been approved. As global priorities continue to be epidemiological analysis of BC risk factors and early di…	2018	Biomedical Papers of the Medical Faculty of the University Palacky, Olomouc, Czechoslovakia	162	2	83-89	29765171	10.5507/bp.2018.014		no meta-analysis
HÃ¤rmÃ¤, Mikko M. D. PhD; Gustavsson, Per M. D. PhD; Kolstad, Henrik A. M. D. PhD	Shift work and cardiovascular disease â€“ do the new studies add to our knowledge?	Information and selection bias, insufficient or incorrect control of confounding, and imprecise exposure information have often been common challenges in studies of shift work and CVD (1,2).[...]we ask whether the quality of new studies reviewed by Torquati et al (3) has improved?Both options are possible since health check-ups and regulations for transfer to day work in cases of recognized healt…	2018	Scandinavian Journal of Work, Environment and Health	44	3	225-228	2063385483	http://dx.doi.org/10.5271/sjweh.3727		Not a systematic review
Gemelli, K. K.; Hilleshein, E. F.; Lautert, L.	The effect of shift work on the health of workers: a systematic review [Portuguese]	This study conducted a systematic review of the literature with the objective of describing the effect of working in shifts on workers' health. The descriptors used were: "occupational risk", "occupational health", and "shift work", all of which were provided by on-line publications from 2000 to 2007. MEDLINE and SciELO publications were selected associating Shift Work and Occupational Risk - and…	2008	Revista GaÃºcha de Enfermagem	29	4	639-646				foreign language (except spanish and french)
Frost, P.; Kolstad, H. A.; Bonde, J. P.	Shift work and the risk of ischemic heart disease - a systematic review of the epidemiologic evidence	OBJECTIVE: The objective of this review was to evaluate the epidemiologic evidence for a causal relation -between shift work and ischemic heart disease. METHODS: We conducted a systematic search until the end of March 2008 for studies providing information on the relative risk of ischemic heart disease in relation to shift work. The quality of included papers was evaluated with respect to design,…	2009	Scandinavian Journal of Work, Environment and Health	35	3	163-79	19387517			no meta-analysis
Froberg, J. E.; Akerstedt, T.	The effects on the health of night work and working in shifts	Although working hours have been considerably reduced this century, a large part of the working population still works irregular hours: working between 07.00 and 18.00 hours and never at the weekend, 57%; between 07.00 and 18.00 hours and sometimes at the weekend 20.2%; between 18.00 and 07.00 hours, 11.2%; 2 shifts of work, 2.8%; 3 shifts of work 1.8%; other shifts of work, 3.4%; other irregular…	1974		9	10	223-226				foreign language (except spanish and french)
Frank, A. L.	Injuries related to shiftwork	OBJECTIVE: The purpose of this study was to review the relationship of shiftwork to industrial injuries, and possible methods of injury control. METHOD: The primary method was a systematic review of the published literature. The Cochrane Collaboration protocol was used to conduct the literature search. SELECTION CRITERIA: Studies were included if they addressed the issue of industrial injuries re…	2000	American Journal of Preventive Medicine	18	4 Suppl	33-6	10793279			no meta-analysis
Faria Reis, Fernanda; de Souza Brag, AndrÃ© Luiz	NIGHT WORK AND ITS IMPACTS ON THE HEALTH OF THE NURSING TEAM: AN INTEGRATIVE REVIEW		2015		9	3	7133-7144	109782160. Language: Portuguese. Entry Date: 20150422. Revision Date: 20151008. Publication Type: Journal Article	10.5205/reuol.7505-65182-1-RV.0903201516		foreign language (except spanish and french)
Esther F. Afolalu, Fatanah Ramlee Preeya Chibbra Sarina Afzalishamsabad Natasha Kwok Nicole K. Y. Tang	Effect of changes in sleep on pain-related health outcomes: a systematic review										not shift work or long work hours								82-97.;
Esquirol, Y.; Perret, B.; Ruidavets, J. B.; Marquie, J. C.; Dienne, E.; Niezborala, M.; Ferrieres, J.	Shift work and cardiovascular risk factors: New knowledge from the past decade	Cardiovascular diseases remain a major public health problem. The involvement of several occupational factors has recently been discussed, notably the organization of work schedules, e.g. shift work. To analyse the progress of knowledge on the relationship between cardiovascular risk factors and shift work. A review of English-language literature dealing with the link between cardiovascular facto…	2011	Archives of Cardiovascular Diseases	104	12	636-668		10.1016/j.acvd.2011.09.004		no meta-analysis
Deng, N.; Kohn, T. P.; Lipshultz, L. I.; Pastuszak, A. W.	The Relationship Between Shift Work and Men's Health	Background: More than 21 million Americans and nearly 20% of the U.S. workforce are shift workers. Non-standard shift work, defined as work that falls outside of 6 AMâ€“6 PM, can lead to poor diet, exercise, and sleep habits that lead to decreased productivity, increased workplace accidents, and a variety of negative health outcomes. Aim: To investigate the associations between shift work exposur…	2018		6	3	446-456		10.1016/j.sxmr.2017.11.009		no meta-analysis
De Lima BeltrÃ£o, F. L.; Pena, P. G. L.	Association between metabolic syndrome and health at work	Objectives: The aim of this article was to review the main evidence in the literature relating Workplace Health and Metabolic Syndrome (MS) through an analysis of the work in its organizational aspect and highlighting the risk factors leading to possible development of MS, which is a group of disorders that include insulin resistance, central obesity, high triglycerides, low HDL levels and hypert…	2013		11	1	2019-03-18				foreign language (except spanish and french)
Cruz, C.; Martins, A.; Saraiva, D.; Mateus, J.; Costa, M.; GuimarÃ£es, S.	Sleep disorders in shift workers. systematic literature review	Introduction: Currently, there is a need for different teams to work on a shift rotation system to ensure the work over 24 hours. Shift work can, in the short and long term, cause disorders of the circadian rhythm due to forced changes in sleep-wake cycle. Methods: Systematic literature review made between April and July, 2014. We used EBSCO, PubMed and Portuguese Scientific Repository, scientifi…	2014	Atencion Primaria	46		34				abstract only
Chung, S. A.; Wolf, T. K.; Shapiro, C. M.	Sleep and health consequences of shift work in women	Women constitute about half the work force, and women shift workers warrant special attention given the different physiological needs of women, their reproductive status, and the added burden of family responsibilities. There is increasing evidence that women have greater difficulty adjusting to shift work compared to their male counterparts and that sleep problems may in large part account for t…	2009	Journal of Women's Health	18	7	965-977		10.1089/jwh.2007.0742		no meta-analysis
Chernikova, E. F.	THE INFLUENCE OF SHIFT WORK ON WORKER'S HEALTH STATUS (REVIEW)	The article provides an overview of domestic and foreign works on the impact of the replaceable labor on the efficiency, general state of health, the health and the dream of workers. Many hours shifts and overtime work were found to disturb likely familiar rhythms (sleep, wakefulness, performance), change the metabolic and hormonal metabolisms, reducing the recovery period between duties, contrib…	2015	Gigiena i Sanitariia	94	3	44-48				foreign language (except spanish and french)
Cerdeira, M.; Neto, H. V.	Work-related Sleep Disorders: Systematic Review of Literature	The professional activity carries diverse risks and consequences for the workers occupational health. Psychosomatic sleep disorders are a concrete example of these negative effects. It is on this theme that the article focuses. A systematic review of the literature was carried out, according to the PRISMA methodology. The aim was to (i) assess whether there was scientific literature on work-relat…	2017			13	84-103	WOS:000411735100006			foreign language (except spanish and french)
Caruso, C. C.; Waters, T. R.	A review of work schedule issues and musculoskeletal disorders with an emphasis on the healthcare sector	Musculoskeletal disorders (MSDs) are a significant cause of morbidity in healthcare workers. The influence of shift work and long work hours on risk for MSDs is an area that needs further exploration. The purpose of this report is to assess research progress and gaps across studies that examined the relationship between demanding work schedules and MSD outcomes. A literature search identified 23 …	2008	Industrial Health	46	6	523-534		10.2486/indhealth.46.523		no meta-analysis
Canuto, R.; Garcez, A. S.; Olinto, M. T.	Metabolic syndrome and shift work: a systematic review	The aim of this systematic review was to examine the association between shift work and metabolic syndrome (MetS) as well as the potential confounders investigated. A systematic search was conducted with the aim of finding original articles on the association between shift work and MetS. The included articles were chosen based on established inclusion criteria; their methodological quality was as…	2013	Sleep Medicine Reviews	17	6	425-31	23531362	10.1016/j.smrv.2012.10.004		no meta-analysis
Buss, J.	Associations between obesity and stress and shift work among nurses	Nurses' work is known to be stressful, and many nurses work shifts. Both stress and shift work are factors that can influence how and what nurses eat and may increase nurses' risk for weight gain and obesity. This literature review summarizes the evidence regarding the prevalence of obesity and overweight among nurses who work shifts and examine associations between stress and the eating behavior…	2012		60	10	453-458		10.3928/21650799-20120926-66		no meta-analysis
Burdelak, W.; Peplonska, B.	[Night work and health of nurses and midviwes--a review]	Night shift work has been thought to play a role in the etiology of chronic diseases through a disruption of the circadian rhythm, decreased synthesis of melatonin and sleep deprivation. Our aim was to review the epidemiological studies on the association between night shift work and some pathologies in nurses and midwives. We reviewed publications available in the MEDLINE database and published …	2013	Medycyna Pracy	64	3	397-418	24261252			foreign language (except spanish and french)
Brudnowska, J.; PepÅ‚oÅ„ska, B.	Night shift work and cancer risk: A literature review	About 15-20% of the employees in Europe and in the USA are engaged in shift work that involves night work. Some experimental and observational data indicate that this type of work might lead to circadian disruption, including disruption in the melatonin synthesis - a hormone of anticarcinogenic and antioxidative properties. A hypothesis that there is a potential link between exposure to light at …	2011	Medycyna Pracy	62	3	323-338				foreign language (except spanish and french)
Bonzini, M.; Palmer, K. T. P.; Harris, E. C. H.; Linaker, C. L.; Bonde, J. P. B.	212Work activities and adverse pregnancy outcomes: a systematic review	ObjectivesTo assess the relation between five common occupational exposures (working hours, shift work, lifting, standing, workload) and five adverse outcomes of pregnancy (pre-term delivery (PTD), low birthweight, small for gestational age (SGA), pre-eclampsia, gestational hypertension).MethodsWe conducted a search in MEDLINE and EMBASE (1966-2011) using combinations of keywords and MeSH terms. …	2013	Occupational and Environmental Medicine	70	Suppl 1	A72	1551643553; 20364071	http://dx.doi.org/10.1136/oemed-2013-101717.212		Duplicate
Bonde, J. P. B.; JÃ¸rgensen,; Bonzini,; Palmer,	Risk of miscarriage in relation to work at night, work hours, lifting and standing: A meta-analysis	Objectives Miscarriage is a prevalent adverse pregnancy outcome that has been linked to ergonomic risk factors at work in numerous studies but no scientific consensus has emerged. In order to improve the impact of occupational health counselling of pregnant women the objective of this study was to quantify the risk of miscarriage according to prevalent work activities and to discuss causal infere…	2013	Occupational and Environmental Medicine	70				10.1136/oemed-2013-101717.213		Duplicate
Bonde, J. P. B.; Joergensen,; Bonzini,; Palmer,	213Risk of Miscarriage in Relation to Work at Night, Work Hours, Lifting and Standing: A Meta-Analysis	ObjectivesMiscarriage is a prevalent adverse pregnancy outcome that has been linked to ergonomic risk factors at work in numerous studies but no scientific consensus has emerged. In order to improve the impact of occupational health counselling of pregnant women the objective of this study was to quantify the risk of miscarriage according to prevalent work activities and to discuss causal inferen…	2013	Occupational and Environmental Medicine	70	Suppl 1	A72	1551613883; 20364120	http://dx.doi.org/10.1136/oemed-2013-101717.213		Duplicate
BjÃ¸rkum, A. A.; Pallesen, S.; Holsten, F.; Bjorvatn, B.	Shift work and accidents: Relevance for the offshore industry	Background. Increased use of shift work depends on keeping productivity and safety at acceptable levels. Approximately 7000 workers in the Norwegian offshore industry are working night shifts. Material and methods. We have reviewed relevant literature on injuries in relation to shift work. Results. The literature is inconclusive. The reason for this is most likely that all the studies are either …	2004	Tidsskrift for den Norske Laegeforening	124	21	2773-2775				foreign language (except spanish and french)
Bernardo, V. M.; da Silva, F. C.; GonÃ§alves, E.; HernÃ¡ndez, S. S. S.; Arancibia, B. A. V.; da Silva, R.	Effects of shift work on sleep quality of policemen : A systematic review	The sleep quality of police is an important marker for quality of life and development of their professional activities. Thus, this study aimed to summarize the scientific literature on the effects of shift work on sleep quality of police through a systematic literature review. So the MEDLINE via PubMed, CINAHL and SCOPUS databases and articles identified through a manual search were used. The se…	2015		44	3					foreign language (except spanish and french)
Angerer, Peter; Schmook, Renate; Elfantel, Irina; Jian, Li	Night Work and the Risk of Depression: A Systematic Review	Background: Working the night shift interferes with the circadian chrono-biological rhythm, causing sleep disturbances, fatigue, and diminished well-being, and increases the risk of serious disease. The question whether night work increases the risk of depression has not been adequately studied to date. Methods: We carried out a systematic, broadly conceived literature search in the PubMed, Scopu…	2017		114	24	404-411	124036004. Language: English. Entry Date: In Process. Revision Date: 20170714. Publication Type: Article. Journal Subset: Biomedical	10.3238/arztebl.2017.0404		Duplicate
Andreou, Maria	The impact of rotating shift work on nurses' health: a literature review		2012		13	1	35-52	104291918. Language: Modern Greek. Entry Date: 20130528. Revision Date: 20150711. Publication Type: Journal Article			foreign language (except spanish and french)
Almeida, Juliana Correa de	Night work in nursing: a systematic review		2010		2	4	1224-1231	104818995. Language: Portuguese. Entry Date: 20110325. Revision Date: 20171109. Publication Type: Journal Article			foreign language (except spanish and french)
Boll, M.; Groneberg, D. A.; Bundschuh, M.	Shirt work as risk factor for diabetes mellitus		2014		64	6	410-412	103853732. Language: German. Entry Date: 20141120. Revision Date: 20150710. Publication Type: Journal Article. Journal Subset: Biomedical	10.1007/s40664-014-0077-6		foreign language (except spanish and french)
Antunes, L. C.; Levandovski, R.; Dantas, G.; Caumo, W.; Hidalgo, M. P.	Obesity and shift work: chronobiological aspects	The present review has the objective of summarising chronobiological aspects of shift work and obesity. There was a systematic search in PubMed databases, using the following descriptors: shift work; obesity; biological clock. Shift work is extremely frequent in several services and industries, in order to systematise the needs for flexibility of the workforce, necessary to optimise productivity …	2010	Nutrition Research Reviews	23	1	155-68	20122305	10.1017/s0954422410000016		no meta-analysis
Almeida, C.; dos Santos, J. A. R.; Diniz, C.; Arezas, P.; Baptista, J. S.; Barroso, M. P.; Carneiro, P.; Cordeiro, P.; Costa, N.; Melo, R.; Miguel, A. S.; Perestrelo, G.	Shift work: changing the implications of the circadian rhythm in the health of workers - Systematic review	The variation of working schedule is a significant change in employment terms, over recent decades. Among the various forms of existing schedules, there is the organization of shift work. In modern society, a growing number of individuals work in shift schedules. Companies turn to shiftwork to ensure the laboring continuity. Workers in such schedules are subject to circadian rhythm disorders. The…	2016				2019-01-03	WOS:000385439300003			abstract only
Angerer, P.; Schmook, R.; Li, J.	Longitudinal associations of shift work with depressive disorders-a systematic review and meta-analysis	Background Shift work, especially night shift work, causes disturbance of sleep, tiredness, and reduced well-being, as it interferes with the circadian chronobiological rhythm and social activities. Shift increases the risk of coronary heart disease and diabetes. Whether shift work increases the risk of depressive disorders is controversial. Whereas crossectional studies indicate an increased ris…	2018	Occupational and Environmental Medicine	75		A153		10.1136/oemed-2018-ICOHabstracts.432		Duplicate
Amani, R.; Gill, T.	Shift working, nutrition and obesity: Implications for workforce health - A systematic review	Background: Shiftworking has long been unrecognised as an occupational health hazard up until now. Methods: Electronic databases were searched using OVID host as the main search engine for Medline, PUBMED and CINHAL during the years 1990-2010. Combinations of the keywords yielded 35 full papers and abstracts, of which 16 articles were relevant. One paper was not in English, leaving 15 included in…	2011		5		S61		10.1016/j.orcp.2011.08.020		Duplicate
Amani, R.; Gill, T.	Shiftworking, nutrition and obesity: implications for workforce health- a systematic review	BACKGROUND: Shiftworking has long been unrecognised as an occupational health hazard up until now. METHODS: Electronic databases were searched using OVID host as the main search engine for Medline, PUBMED and CINHAL during the years 1990-December 2010. Combinations of the keywords yielded 35 full papers and ab-stracts, of which 16 articles were relevant. One paper was not in English, leaving 15 i…	2013	Asia Pacific Journal of Clinical Nutrition	22	4	505-15	24231009	10.6133/apjcn.2013.22.4.11		no meta-analysis
Amani, R.; Gill, T.	Shiftworking, nutrition and obesity: implications for workforce health- a systematic review (vol 22, pg 505, 2013)		2014	Asia Pacific Journal of Clinical Nutrition	23	1	181-181	WOS:000332683900024			Duplicate
Akerstedt, T.; Knutsson, A.; Alfredsson, L.; Theorell, T.	Shift work and cardiovascular disease	This paper reviews a number of studies which have presented results on the association between shift work and cardiovascular disease. It is suggested that many of the early studies suffer from methodological flaws which render them difficult to interpret. In studies in which incidence of disease has been compared and related to exposure to shift work, the results indicate a higher risk for cardio…	1984	Scandinavian Journal of Work, Environment and Health	10	6 SPEC. ISS.	409-414				Not a systematic review
Agervold, M.	Shiftwork--a critical review		1976	Scandinavian Journal of Psychology	17	3	181-188				Not a systematic review
Sparks, K.	Untangling the relationship between long weekly work hours and employee well-being		1998	Ann Arbor The University of Manchester Institute of Science and Technology (United Kingdom)							Wrong outcomes
Sparks, K.; Cooper, C. L.; Fried, Y.; Shirom, A.	The effects of working hours on health: A meta- analytic review		2013								Duplicate
Luciana Torquati, Tracy Kolbe-Alexander Wendy Brown	Shift work and the risk of cardiovascular disease events: systematic review and meta-analysis										Duplicate
Yuan, X.; Zhu, C.; Wang, M.; Mo, F.; Du, W.; Ma, X.	Night Shift Work Increases the Risks of Multiple Primary Cancers in Women: A Systematic Review and Meta-analysis of 61 Articles		2018	Cancer Epidemiology, Biomarkers and Prevention	27	1	25-40				Retracted

## Sheet: Summary of Reasons
Reason for exclusion	Count
Not a systematic review	74
no meta-analysis	55
foreign language (except spanish and french)	31
Duplicate	29
abstract only	25
Wrong outcomes	10
review of reviews	8
not shift work or long work hours	5	incorrect exposure					s
No quantitative risk measure	3
Retracted	1
total	241
